# Supplementary material for: Otolith shape variability and associated body growth differences in giant grenadier, Albatrossia pectoralis
Source: PLoS One. 2017 Jun 28;12(6):e0180020. doi: 10.1371/journal.pone.0180020 (PMC5489205; doi:10.1371/journal.pone.0180020)
Supplement: S1 File — (CSV) [file pone.0180020.s001.csv]

	Outline.Name	Shape	Length	OtoLength	Weight	Age	A1	A2	A3	A4	A5	A6	A7	A8	A9	A10	A11	A12	B1	B2	B3	B4	B5	B6	B7	B8	B9	B10	B11	B12	C1	C2	C3	C4	C5	C6	C7	C8	C9	C10	C11	C12	D1	D2	D3	D4	D5	D6	D7
1	shp1	comb	320	22.34583282	4265	52	1	-0.001224083	0.09337761	-0.001363088	0.027126322	-0.000261081	0.009980033	-0.000242813	0.004319739	-7.99E-05	0.001868649	-0.000106297	7.37E-17	0.010055093	8.07E-05	0.009221571	0.0005107	0.005428329	0.000540597	0.003938483	0.000270506	0.002605849	0.000195548	0.001695077	2.26E-16	-0.051850135	0.003169225	-0.001128171	-0.003189526	0.002261339	0.000211969	0.000932987	0.000367471	0.001802743	-0.000232433	0.001134062	-0.396425127	-0.009503868	-0.047221288	0.005312237	-0.024238356	-0.000310888	-0.007017378
2	shp2	comb	290	18.13212395	3090	27	1	0.007033978	0.090153253	0.00650821	0.024350652	0.004091514	0.008332103	0.002978589	0.003226578	0.001997214	0.00137686	0.001285927	2.42E-16	-0.010190239	0.000765	-0.009594861	0.001708444	-0.005780674	0.000700663	-0.003302707	9.32E-05	-0.001711503	-0.000183357	-0.000834069	2.35E-16	0.064783989	-0.007397577	-0.000246003	-0.001397615	-0.005488689	0.001800536	-0.002699798	0.001765962	-0.002211865	-8.47E-06	-0.000469851	-0.384697495	0.022205878	-0.060835038	-0.000193618	-0.023240345	0.002294665	-0.006877734
3	shp3	comb	270	17.97103691	2575	29	1	-0.000924916	0.099032079	-0.001456997	0.031483353	-0.001202453	0.01356733	-0.000909088	0.006923288	-0.000724322	0.003850786	-0.000590777	1.88E-16	0.006831864	-0.000147605	0.006519201	0.000496687	0.003881653	0.000756209	0.002583804	0.000634069	0.001777416	0.000547097	0.001251295	1.68E-16	-0.043070716	0.000446388	0.0003561	-0.003477775	0.001830992	-0.001239304	0.001059716	0.000369772	0.000788299	0.00018508	0.000802724	-0.333854108	-0.011231084	-0.045657362	-1.20E-05	-0.019126441	-0.000951003	-0.008131211
4	shp4	comb	240	18.82793236	1970	20	1	-0.000824236	0.101920199	-0.001281597	0.033510706	-0.000351886	0.01445154	-0.000284292	0.007803124	-0.000234909	0.004434769	-0.000182215	2.14E-17	0.007511083	0.000400335	0.004358227	0.001619625	0.001582863	0.00126517	0.001472958	0.000956128	0.000925847	0.00084719	0.000696976	-1.28E-17	-0.030592629	-0.005900583	0.009036377	-0.003927648	7.21E-05	5.78E-05	0.000369201	-0.000166798	0.000647763	0.000197597	0.000340418	-0.331542736	-0.010235995	-0.033258866	0.001639892	-0.021048944	9.26E-06	-0.008135391
5	shp5	comb	350	21.75012398	6445	28	1	-0.001638447	0.093133108	-0.001804957	0.026822099	-0.000612708	0.009598741	-0.000439236	0.00426643	-0.000348293	0.001985601	-0.000267736	-2.34E-17	0.007239375	0.001476408	0.004683039	0.002543621	0.002062133	0.00170004	0.001616233	0.001205572	0.000951483	0.000772696	0.000600902	-4.11E-19	-0.02650341	-0.010258568	0.005577264	-0.001248406	0.000483581	0.000245371	0.000824234	0.000629469	0.000632407	0.000468359	0.000444503	-0.415561113	-0.006684465	-0.044966422	0.000680527	-0.023385193	0.000952488	-0.007922367
6	shp6	comb	310	19.05185509	4175	28	1	-0.000885852	0.093367894	-0.001247543	0.028105448	-0.000973448	0.010874256	-0.00073972	0.005108487	-0.000663246	0.002489524	-0.000543473	2.46E-17	0.010026439	0.001346876	0.008499182	0.002344447	0.004714202	0.001844972	0.003259717	0.001254258	0.002093238	0.000882821	0.001370394	-1.40E-17	-0.040702673	-0.00949115	0.001231066	-0.002235068	0.000970283	9.34E-06	0.001508493	0.000590562	0.001271477	0.000485659	0.000938316	-0.411096179	-0.00104693	-0.040291467	-0.002604744	-0.020676932	-0.000295789	-0.007661614
7	shp7	comb	330	21.62593651	4570	34	1	-0.001021275	0.097697062	-0.001648414	0.029888591	-0.001075418	0.012264115	-0.000732139	0.006038387	-0.000630473	0.003206067	-0.000489445	9.29E-17	0.005591054	0.000736119	0.004685848	0.00174499	0.002826469	0.001504388	0.002226056	0.001006438	0.00156936	0.000710125	0.001112002	1.74E-18	-0.034175556	-0.008096819	0.002770848	-0.003240573	-0.000640424	0.000570112	0.000563623	0.000323118	0.000758138	0.000362799	0.000612873	-0.346157702	-0.003216809	-0.049313008	-0.002917124	-0.020259563	0.000231002	-0.00856749
8	shp8	comb	300	20.56307793	3260	35	1	-0.004197986	0.09924052	-0.002836219	0.023221759	-0.000577153	0.01224965	-0.000349819	0.004370985	-0.000568643	0.0026664	0.000124973	4.08E-17	-0.012074854	0.002659417	0.010508385	0.002532371	0.000421805	0.000775018	0.002513709	0.000633546	0.000680193	-2.93E-05	0.0006035	-1.67E-18	-0.073655364	-0.007025219	0.016936472	-0.000359774	-0.008723803	0.004326177	0.008150232	-0.001798069	-0.004519848	0.001160581	0.003333102	-0.424822349	-0.016526702	-0.069269693	0.006359883	-0.00402764	-0.003009318	-0.015665098
9	shp9	comb	230	14.91416073	1850	26	1	0.002769159	0.090693161	0.00179891	0.025042676	0.000982505	0.009248911	0.0008302	0.003833234	0.00074123	0.001753147	0.000553246	-2.42E-16	0.008917469	-0.001990209	0.009985157	-0.002693579	0.006269914	-0.00188255	0.003773097	-0.001146483	0.002069477	-0.000383719	0.001210587	1.80E-16	-0.060382429	0.014901436	-0.000926801	-0.001463117	0.00404626	-0.000232065	0.001728674	-0.00162311	0.001748278	-0.000266144	0.000949554	-0.383387369	-0.007930222	-0.059790896	0.004119359	-0.020433127	-0.000868494	-0.00628247
10	shp10	comb	460	22.98900223	10375	28	1	-0.001666315	0.091913398	-0.002063803	0.028510763	-0.00126913	0.010908471	-0.000894448	0.004876326	-0.000689001	0.002320488	-0.000557323	-1.81E-16	0.014944121	0.000596345	0.012249247	0.001536957	0.006364882	0.001106089	0.004435877	0.000618219	0.003042081	0.000267081	0.002063384	1.09E-17	-0.055196353	-0.005533972	0.002780705	-0.001758609	0.001998488	0.000719386	0.001664293	0.000469276	0.001613006	0.00025055	0.001252476	-0.42688309	-0.00432304	-0.037904744	-0.001040392	-0.018854766	-0.000605433	-0.008031259
11	shp11	comb	450	22.51366615	9275	49	1	-0.001755427	0.092233321	0.000152985	0.027304577	0.000794795	0.008231862	1.97E-05	0.00328261	0.000257341	0.001234895	0.000156343	-1.30E-16	0.020161809	0.001699326	0.013087857	0.000933028	0.005220834	-0.000121364	0.004030113	0.000307091	0.00232097	8.14E-05	0.001309808	8.67E-18	-0.069689374	-0.003603552	0.010939378	0.00282186	0.003799509	-0.000234584	0.002284074	-5.82E-05	0.001922236	6.46E-05	0.001080623	-0.428322022	-0.002102349	-0.04193134	0.004548828	-0.027224435	-0.000539952	-0.007908332
12	shp12	comb	270	16.84139252	3500	35	1	-0.000714621	0.09212231	-0.002342113	0.027037458	-0.001761154	0.010130649	-0.001204569	0.004866313	-0.000880098	0.002539831	-0.000560857	7.67E-17	0.010453648	-9.13E-05	0.007231349	0.00112411	0.002027578	0.001314676	0.001267809	0.000711243	0.000546041	0.000572162	0.000353757	-2.70E-17	-0.044399122	-0.000201589	0.013955041	-0.006528078	0.001180348	0.002422259	0.001105841	-0.000866985	0.001019941	0.00066584	-1.32E-05	-0.42612159	-0.012319599	-0.045866168	6.87E-05	-0.018206724	-0.003086278	-0.006905386
13	shp13	comb	390	23.36070633	7415	39	1	0.00024597	0.092775038	1.68E-05	0.027020867	0.000140578	0.010391064	0.000333176	0.00446897	0.000178816	0.002036602	0.000101061	-1.80E-16	0.008763017	0.000322959	0.008878409	0.000722484	0.005807133	0.000636261	0.004003495	0.000325441	0.002751679	0.000144671	0.001866227	2.29E-17	-0.049485966	-0.003824229	-0.003890329	-0.000915602	0.001516291	0.000692398	0.001542172	0.00020388	0.001466563	0.00010033	0.00117249	-0.3873242	0.007638765	-0.05196197	-0.002217081	-0.020481343	0.001267024	-0.008368009
14	shp14	comb	300	20.9069767	3740	31	1	-0.000553694	0.099124393	-0.000566874	0.030776859	-0.000278265	0.012816551	-0.000144826	0.006209923	-0.000127112	0.003359866	-0.00012295	-4.43E-17	0.003638572	0.001058112	0.003113387	0.00162374	0.001467027	0.00137771	0.0009211	0.001045915	0.00067611	0.000753124	0.000446487	-2.24E-18	-0.024088453	-0.009177013	0.001954105	-0.001747882	0.002182846	-0.000490263	0.000239387	0.000483644	0.000401901	0.000320998	0.000340407	-0.330754203	-0.001395748	-0.048375155	-0.000777524	-0.020986444	0.000298171	-0.009771978
15	shp15	comb	330	20.36451721	4020	31	1	-0.000614735	0.09365621	-0.001515226	0.027148082	-0.001217729	0.0107043	-0.000721428	0.004988805	-0.000522375	0.002549246	-0.000385003	-3.21E-16	0.004372709	0.001195983	0.00360138	0.002429767	0.001579446	0.002363566	0.000871798	0.001638659	0.000538271	0.001130305	0.000310258	-4.18E-18	-0.025713682	-0.008530531	0.00483901	-0.004574815	0.001591888	0.000127074	0.000650446	0.000588185	0.000454183	0.000561479	0.000276965	-0.384259402	-0.00306811	-0.055374742	-0.003721841	-0.017985366	0.000276243	-0.0078031
16	shp16	comb	310	19.91128731	4500	29	1	-0.002409258	0.096239626	-0.002639098	0.029163154	-0.001003791	0.012052813	-0.000746933	0.006023706	-0.000606251	0.003242916	-0.000382949	3.47E-17	0.003717272	0.001122327	0.001491784	0.002918701	-6.73E-05	0.002057994	0.00025843	0.00143516	3.05E-05	0.001077268	-7.90E-06	-4.41E-18	-0.015361493	-0.009712012	0.010860774	-0.005093992	-0.00164576	0.001630141	0.000353546	-8.60E-05	0.000304764	0.000651673	-4.63E-05	-0.37850596	-0.01934362	-0.046696837	0.003596433	-0.017496623	-0.000227318	-0.008681336
17	shp17	comb	300	17.90933418	3430	23	1	-0.001395801	0.097430409	-0.001532346	0.029572124	-4.27E-05	0.010978348	-0.000698735	0.005561687	-0.000294931	0.002425748	-0.000467418	2.50E-17	0.009053027	0.00238218	0.009437325	0.002789913	0.00409591	0.001975392	0.002940363	0.000833887	0.002156244	0.000917519	0.001186922	-2.65E-17	-0.074395847	-0.016297502	0.019046223	0.001716568	-0.005150729	-0.000155486	0.003175144	0.001357724	0.000973861	0.0003168	0.000954593	-0.375360677	-0.000506302	-0.054630718	-0.003786093	-0.014690382	0.001616523	-0.011761542
18	shp18	comb	270	17.35473824	3180	23	1	9.88E-05	0.092559909	-0.001647511	0.027735449	-0.001613593	0.009939782	-0.000905754	0.004296809	-0.000768604	0.001953287	-0.000548424	-2.71E-16	0.014997922	-0.000491886	0.012252552	0.000542309	0.006150931	0.00107257	0.003971166	0.000444142	0.002450301	0.000330977	0.001448911	-1.43E-17	-0.069012126	-0.004343516	0.00688239	-0.003161937	0.002326871	0.000919112	0.002785642	0.000334282	0.001603545	0.000240247	0.001106695	-0.398978572	-0.000930939	-0.047789769	-0.006468653	-0.020902139	-0.000448687	-0.008660056
19	shp19	comb	280	19.45345306	3050	26	1	-0.001169554	0.098010013	-0.001803244	0.030029653	-0.001367345	0.01241447	-0.000949633	0.006109145	-0.000782363	0.003249168	-0.00062277	4.15E-17	0.005439728	0.000860959	0.005196561	0.00188917	0.003336197	0.001859323	0.002431813	0.00133261	0.001707618	0.000992039	0.001172507	-1.21E-17	-0.038556742	-0.008759432	0.001014947	-0.004249806	-1.67E-06	-3.22E-05	0.000709528	0.000455055	0.000943736	0.0004437	0.000730189	-0.334688745	-0.003943074	-0.051848397	-0.003743385	-0.019861127	-0.000373982	-0.008736368
20	shp20	comb	270	17.93213272	2232	30	1	-0.001639516	0.092884065	-0.001479686	0.026098637	-0.000827511	0.009487963	-0.000549364	0.004285378	-0.000384573	0.001848126	-0.000193498	1.07E-16	0.006787054	0.00012318	0.00862202	0.00043556	0.004788285	0.000186334	0.00278794	2.44E-05	0.001777344	1.46E-05	0.000881685	-1.51E-17	-0.070629839	-0.003229009	0.010313127	0.000400878	-0.0006251	0.000816418	0.004058098	8.63E-05	-9.30E-05	-0.000278185	0.001100816	-0.376240741	-0.007472782	-0.067208537	-0.001373472	-0.01616709	-5.48E-05	-0.00964216
21	shp21	comb	250	15.87233639	2815	30	1	0.000842364	0.096126694	0.001589028	0.029413631	0.00150459	0.011602498	0.00087714	0.005587614	0.000644477	0.002814598	0.000446595	1.09E-16	0.010108224	0.001061846	0.008887327	0.000282426	0.004978185	-0.000153273	0.003459827	-0.000159505	0.002281229	0.000123711	0.001489223	-3.63E-17	-0.055137594	-0.003777424	0.005972459	0.002674508	-0.000789321	6.45E-05	0.001898543	-0.000119412	0.001211863	-3.49E-05	0.001012758	-0.367886327	0.002827422	-0.048256397	0.000962046	-0.018622849	0.000410769	-0.009111669
22	shp22	comb	280	18.17938614	3060	33	1	-0.004281522	0.093547368	-0.003541218	0.027472484	-0.001588298	0.010664133	-0.001080524	0.004969251	-0.000713934	0.002480352	-0.000496417	8.03E-17	0.009514284	0.001140294	0.007971979	0.002106232	0.004378432	0.001102815	0.002677935	0.000649069	0.001655333	0.000470136	0.001046911	2.57E-16	-0.047885758	-0.007795491	0.005001679	0.000604143	0.002181235	-8.13E-05	0.001211947	0.000539995	0.001155502	0.000138368	0.000767205	-0.387832633	-0.020268381	-0.052086373	0.001576378	-0.019156755	0.001321802	-0.007205686
23	shp23	comb	310	19.92890549	3910	28	1	-0.0012056	0.095336309	-0.001095763	0.029050287	-0.000163499	0.011714949	-0.000148305	0.005595982	-0.000128466	0.002917803	-0.000117451	1.92E-17	0.006433938	0.002468767	0.004541054	0.003417736	0.001858747	0.002320862	0.001259613	0.001589382	0.000814501	0.001144038	0.000523888	-4.82E-18	-0.027768653	-0.014769635	0.006443325	-0.001410638	0.000751816	0.000444919	0.000740409	0.00069063	0.000522777	0.000596119	0.000360353	-0.387744917	-0.004650369	-0.044726454	0.000584963	-0.018756498	0.000624318	-0.00888888
24	shp24	comb	210	13.96722412	1215	21	1	0.001773022	0.097776178	0.001103526	0.029508943	0.000864963	0.011397097	0.000776604	0.00556369	0.000373589	0.002869167	0.000176353	-1.90E-16	0.007254287	0.000790791	0.006386428	0.001082937	0.003701632	0.001273904	0.002479569	0.000868595	0.001577736	0.000905925	0.001024688	1.46E-16	-0.055827575	-0.002787045	0.008310308	-0.003648849	-0.000559659	-0.000751714	0.001210759	0.000721969	0.000862679	0.000283934	0.000730421	-0.337733397	0.002623208	-0.056083653	-0.000377991	-0.020612946	0.000690561	-0.008521937
25	shp25	comb	260	20.05588722	2125	28	1	-0.001713628	0.096219577	-0.001701592	0.028465024	-0.001196191	0.011200819	-0.000897407	0.005207122	-0.000630285	0.002633777	-0.000403878	-5.50E-17	0.006028235	-0.000323575	0.005866401	-0.000121228	0.003797897	-0.000343132	0.002576286	-0.00039895	0.001674916	-0.000346974	0.001110391	-6.55E-18	-0.046155643	-0.00050857	0.001013228	0.00135246	0.0010293	0.000929403	0.001579495	6.74E-05	0.00088719	-6.75E-05	0.000738569	-0.344772314	-0.010389989	-0.057651404	-0.001665222	-0.02129835	-0.000139583	-0.008448075
26	shp26	comb	390	21.29772949	8110	26	1	-0.005483086	0.092363436	-0.005142791	0.026229748	-0.00268898	0.00996449	-0.001582715	0.0043585	-0.001075548	0.002034383	-0.000735318	1.06E-16	0.008200459	0.000835486	0.007864296	0.002203495	0.004974124	0.00141506	0.003271851	0.0007275	0.002091816	0.000371815	0.001327685	1.61E-18	-0.043475282	-0.005648486	-0.000253002	-0.001449879	0.001830915	0.000959878	0.001445493	0.000502805	0.001297389	0.000266514	0.000922356	-0.391148612	-0.025890352	-0.05514603	0.001448574	-0.019469212	0.001752983	-0.007841258
27	shp27	comb	280	15.44191742	3270	22	1	0.009119894	0.083701106	0.008732932	0.021721067	0.004945719	0.007696732	0.002750139	0.003350554	0.001540626	0.001562131	0.000873809	-6.38E-17	-0.012060978	0.000373456	-0.011392156	0.001482589	-0.00663561	0.00049176	-0.003616215	-0.000102168	-0.001890166	-0.000137217	-0.001010006	2.28E-16	0.045529421	-0.003404667	-0.0011538	0.001208937	-0.003838639	0.00016793	-0.002387968	8.25E-05	-0.001410901	-9.22E-05	-0.000766257	-0.462434615	0.025942572	-0.050442792	0.000489729	-0.015467187	-0.002678521	-0.005660858
28	shp28	hatchet	280	21.13814735	2995	27	1	0.000304232	0.099074234	-0.000322641	0.032449542	-0.000484141	0.013878831	-0.000315821	0.007156583	-0.000355924	0.004016857	-0.000328592	1.02E-16	0.009681399	-7.32E-05	0.007854653	0.000719879	0.00405499	0.001123065	0.00280471	0.000874677	0.001943566	0.0006774	0.001392338	-3.06E-17	-0.044752149	-0.002664408	0.001511167	-0.004331515	0.002094024	-0.001101313	0.001525293	9.40E-05	0.001068671	0.000143518	0.000918823	-0.351698527	0.002634862	-0.03414665	-0.001481268	-0.020079963	-0.000494534	-0.008412018
29	shp29	hatchet	370	21.77312279	6335	35	1	-0.003827361	0.092455911	-0.003916351	0.027322182	-0.002015024	0.009878297	-0.001391804	0.004218566	-0.001147278	0.001809132	-0.000863444	4.88E-17	0.012507065	0.001946647	0.010367847	0.003534203	0.005667836	0.002004439	0.003937186	0.001135832	0.002497434	0.000602429	0.001561758	4.60E-19	-0.052487268	-0.01699876	0.000431246	-0.000373587	0.002515814	0.001865675	0.002045388	0.000873589	0.001586857	0.000577324	0.001144547	-0.41063579	-0.007720161	-0.042355833	-0.003798394	-0.023678864	0.000446178	-0.008232666
30	shp30	hatchet	350	23.18933678	5135	42	1	-0.005331954	0.09704453	-0.007050578	0.029331628	-0.003224584	0.01170635	-0.002205779	0.005978895	-0.001723727	0.003174508	-0.001204741	-2.91E-16	0.00831024	0.000554812	0.005150443	0.003787941	0.002602292	0.002319286	0.002220783	0.001425923	0.00129042	0.000979219	0.000837939	1.11E-17	-0.028616609	-0.015063838	0.007201247	-0.004657725	0.000732001	0.001602881	0.000726997	0.000593188	0.000877514	0.000513248	0.000568319	-0.364179053	-0.038943175	-0.043755564	-1.35E-05	-0.02144334	0.002928378	-0.007834928
31	shp31	hatchet	300	21.61835861	3680	25	1	-0.004736644	0.097634402	-0.005880781	0.029494355	-0.003093654	0.011713824	-0.00238036	0.005676699	-0.001883998	0.002954428	-0.001370491	-4.93E-17	0.007826055	0.001995583	0.004606641	0.004789841	0.00225372	0.003229442	0.001646482	0.002210333	0.000896347	0.00156016	0.000433138	7.27E-18	-0.030268946	-0.025710357	0.007344394	-0.004515628	0.002118726	0.001034852	0.00123409	0.000928852	0.001085536	0.000733746	0.000588433	-0.345101095	-0.030008533	-0.04570359	-0.00266708	-0.022723505	0.000641076	-0.009351985
32	shp32	hatchet	330	22.36612129	4195	39	1	-0.003709124	0.09965337	-0.005183727	0.029355452	-0.002673528	0.011636331	-0.002348803	0.005694972	-0.001563528	0.002837583	-0.001072795	1.80E-17	0.005371779	0.000875708	0.001811476	0.003515111	0.001201093	0.00219508	0.001076072	0.001905139	0.000408875	0.001290927	0.000252666	7.50E-18	-0.016206709	-0.026613175	0.009385564	-0.002718106	-0.000162874	0.000569262	0.000868694	0.000594483	0.000452843	0.000718581	0.000272895	-0.307413486	-0.031914865	-0.052268676	-0.002487262	-0.028184454	0.001942336	-0.008420575
33	shp33	hatchet	410	22.44789505	8670	44	1	-0.002964836	0.096204628	-0.00410256	0.030230926	-0.001574121	0.012019669	-0.00067508	0.005833323	-0.000691236	0.003156763	-0.000586285	-1.72E-16	0.010850259	0.000436475	0.008087861	0.003208959	0.003711309	0.002560554	0.002810216	0.001489444	0.001946378	0.001006541	0.001287086	1.63E-17	-0.043095765	-0.009523503	0.006428474	-0.006456142	0.00193588	0.000690119	0.000943249	0.000903516	0.000933903	0.000463989	0.000826813	-0.380392965	-0.018884914	-0.039769188	0.001822366	-0.020156345	0.002221744	-0.008976047
34	shp34	hatchet	440	21.18721008	10300	29	1	-0.009936403	0.089610838	-0.009388385	0.026225902	-0.004285236	0.008653798	-0.003111842	0.003309364	-0.002382978	0.001338084	-0.001476608	-2.26E-16	0.017324748	0.000190122	0.012940789	0.004103715	0.006540526	0.002523571	0.004382615	0.000990677	0.002297983	0.000199854	0.001150611	1.13E-17	-0.084824421	-0.023984706	0.009684996	0.000788859	0.005655544	0.003306529	0.003142985	0.000624604	0.001244565	-3.72E-05	0.000951992	-0.402981104	-0.025811246	-0.054158935	-0.00809137	-0.023540776	0.001890138	-0.006986428
35	shp35	hatchet	330	20.59073257	5485	29	1	-0.001453786	0.097267038	-0.002186053	0.027131367	-0.000985684	0.010193231	-0.000766999	0.004658029	-0.000249685	0.0021109	-9.35E-05	6.01E-17	0.002420471	0.001850635	-0.000106078	0.003723482	-0.00020545	0.003074598	-0.000112723	0.002583842	-0.000343203	0.0017657	-0.000243637	-5.69E-18	0.001818855	-0.021876968	0.010735	-0.006447634	-0.00307658	-0.000380465	0.000961289	0.001964924	7.53E-05	0.000865104	-0.000350079	-0.315253325	-0.019134412	-0.062966269	0.000517233	-0.029311095	0.002365234	-0.006682208
36	shp36	hatchet	400	26.01739693	7890	32	1	-0.006418062	0.094632924	-0.00634988	0.027238906	-0.002172949	0.010398721	-0.00203231	0.004715398	-0.001597911	0.002022004	-0.001312037	-2.92E-17	0.011905992	0.003641091	0.00756179	0.006874139	0.004982795	0.003945299	0.003731287	0.002889806	0.002331093	0.001771658	0.001583656	3.43E-17	-0.039636114	-0.033934314	0.002460818	-0.003476062	-0.000168518	0.001705002	0.001254377	0.001321139	0.001352941	0.001152161	0.001079762	-0.377062055	-0.021099961	-0.044562746	0.003384961	-0.024680105	0.000930716	-0.008317096
37	shp37	hatchet	330	23.47628975	5325	33	1	0.002692841	0.100409594	0.00305653	0.031171457	0.001002129	0.013119638	0.001112107	0.006693362	0.00077139	0.003632911	0.000706117	3.15E-17	-0.006478862	0.001839904	-0.004358171	0.003750143	-0.002106255	0.002355257	-0.001913096	0.001834442	-0.001226217	0.001362509	-0.000885555	3.08E-16	0.038203765	-0.023370464	-0.011147144	-0.000760545	0.003666711	-0.001268073	-0.00183097	0.001282363	-0.000114288	0.000146204	-0.000757435	-0.322158464	0.019283754	-0.04659587	0.000575999	-0.019390166	-0.002178118	-0.010614268
38	shp38	hatchet	280	20.42755127	2995	30	1	-0.00127197	0.101459447	-0.002502681	0.031464696	-0.001208181	0.012950646	-0.001150102	0.006749648	-0.000770964	0.003580554	-0.000575197	-5.36E-17	0.005142571	0.001247172	0.001757289	0.003267281	0.000693172	0.002437406	0.001016909	0.002038414	0.00049984	0.001525115	0.000378656	-3.33E-18	-0.017592218	-0.01909267	0.011029548	-0.005155145	-0.002727474	-0.000473228	0.000548569	0.000541444	0.000335199	0.000641472	0.000265889	-0.311049436	-0.015733577	-0.043159675	-0.000592594	-0.025363467	-2.23E-05	-0.009136759
39	shp39	hatchet	400	20.54354095	7060	30	1	-0.002052667	0.095035909	-0.001412988	0.026486305	0.000615732	0.009350373	7.96E-05	0.003859872	2.57E-05	0.001547246	-5.43E-05	-9.22E-18	0.007553807	0.003370033	0.005142796	0.004785403	0.002723115	0.00285124	0.002156083	0.002016728	0.001231451	0.001309125	0.000834029	-7.70E-18	-0.039883656	-0.028017924	0.007245033	0.00075594	-0.00066294	0.001412901	0.001012484	0.001473502	0.000805227	0.000899634	0.000599393	-0.365317922	-0.003147959	-0.056158043	0.002342236	-0.026438769	0.001648974	-0.008752589
40	shp40	hatchet	360	22.78845024	6005	38	1	-0.000546209	0.100048709	-0.0010681	0.032564209	-0.000720194	0.012610812	-0.000702178	0.006731745	-0.000450858	0.003692035	-0.000430601	4.94E-17	0.013805644	0.000810707	0.007057266	0.001648341	0.002040782	0.001354703	0.00241812	0.001135492	0.001469481	0.000688311	0.00100231	2.25E-16	-0.044536268	-0.008630703	0.015894076	-0.002644447	-8.15E-05	-0.00046548	0.000878037	0.000214179	0.001056314	0.000311037	0.000645145	-0.364718862	-0.002160373	-0.03180842	-0.00097959	-0.023210075	-0.001345529	-0.008942748
41	shp41	hatchet	290	20.59672546	3125	24	1	-0.002695093	0.094629747	-0.005017579	0.029130736	-0.003403786	0.011634837	-0.002363633	0.00566618	-0.00168881	0.003006477	-0.001195965	-1.02E-16	0.006747409	0.00142925	0.003902653	0.00393937	0.000924009	0.003124274	0.00045683	0.002131258	9.77E-05	0.001518935	-9.02E-05	-2.59E-18	-0.020409488	-0.015552772	0.008182509	-0.005564052	0.003059681	-0.000155795	0.001423349	0.000401928	0.000686422	0.000548861	0.000296022	-0.401697731	-0.023603027	-0.037315697	-0.005549555	-0.019189952	-0.000178886	-0.008155583
42	shp42	hatchet	320	22.18838882	4200	30	1	0.000884459	0.100156059	0.001071384	0.030861902	0.001316483	0.011893139	0.000971863	0.00613787	0.000828695	0.003092319	0.000614518	-1.90E-16	0.006138466	0.000871931	0.001262309	0.001749863	-0.000456118	0.00143409	0.000431628	0.001184704	-3.87E-05	0.000805217	5.53E-05	8.80E-18	-0.012984306	-0.00932723	0.014454525	-0.003154817	-0.002056614	-0.000215474	-6.48E-05	0.000623978	1.28E-05	0.000406421	-8.70E-05	-0.348840532	0.003983507	-0.037707555	0.004463995	-0.027939434	0.001031482	-0.008886793
43	shp43	hatchet	410	24.61198616	8885	35	1	0.005079784	0.095469161	0.004129209	0.027466159	0.002780697	0.010002453	0.00179381	0.004366944	0.001172923	0.00183817	0.001080996	-1.34E-16	-0.004339342	-0.000941374	-0.007807818	0.002189964	-0.004356428	0.001530724	-0.003039044	0.00071749	-0.002168968	0.000513822	-0.001286919	2.02E-16	0.078579466	-0.013314128	-0.009835504	0.001436503	0.003017478	-0.001514518	-0.003285274	0.002242788	-0.000804423	-0.00047886	-0.001151786	-0.3516403	0.019322561	-0.068099123	0.008007116	-0.017571481	-0.004507607	-0.011698946
44	shp44	hatchet	350	23.56189919	6390	33	1	-0.006061911	0.093612622	-0.004751482	0.02741619	-0.00260396	0.009399464	-0.00210951	0.004168749	-0.001125544	0.002062677	-0.001095429	-8.93E-17	0.009072384	-0.001173669	0.010068519	0.003116385	0.004817907	0.002251026	0.003324059	0.000728618	0.001896715	0.000767477	0.001391544	1.77E-17	-0.084505533	-0.019630202	0.017056978	0.004341134	0.000458599	-0.002506182	0.001819005	0.001891927	0.001465988	-6.14E-05	0.000838604	-0.393358771	-0.01016513	-0.062586879	-0.011162584	-0.01763808	0.006967013	-0.007982768
45	shp45	hatchet	240	15.45479202	1905	16	1	-0.003696127	0.097886546	-0.00194718	0.030827132	0.000380656	0.012377754	-0.000262685	0.0061773	-0.000123317	0.003243439	-0.000117584	-8.65E-17	0.012943816	0.003302175	0.008389208	0.00391648	0.003845661	0.001537588	0.0026441	0.001184938	0.001665878	0.000943563	0.001111261	-2.99E-17	-0.046775629	-0.016898306	0.009549251	0.002428085	0.000685383	0.000793196	0.001320908	0.000500908	0.00101248	0.000445267	0.000718484	-0.374277724	-0.016836317	-0.038392597	0.005771669	-0.021296431	0.000198545	-0.008357056
46	shp46	hatchet	300	20.11562729	3810	33	1	-0.000126215	0.098820939	-0.001290314	0.030078293	1.18E-05	0.012257032	-0.000114997	0.006115809	-0.000106243	0.003151419	2.00E-05	1.57E-17	0.003757523	0.002528545	0.001098987	0.004775852	-0.00023445	0.00358448	6.54E-06	0.002633517	-0.000138122	0.002013973	-0.000140801	-4.80E-18	-0.012360815	-0.026106557	0.012453042	-0.006538905	-0.000254284	0.000821108	-0.000123678	0.000927938	4.15E-06	0.000984671	-9.07E-05	-0.329085683	-0.012755451	-0.048094391	0.001888865	-0.022230884	0.001927451	-0.010070875
47	shp47	hatchet	260	19.67918968	2435	32	1	-0.002414275	0.10073848	-0.002142623	0.031270131	-0.000947993	0.013300078	-0.000833208	0.006756072	-0.000658698	0.00362299	-0.000535301	-1.09E-16	0.003274807	0.00229542	0.002669536	0.003781855	0.002124701	0.002873572	0.001621968	0.002247564	0.001100376	0.001686142	0.000794848	4.15E-19	-0.017346167	-0.022070739	-0.002108672	-0.004490037	-0.001060877	-0.0002613	0.00065785	0.000795125	0.000656124	0.000776338	0.000498743	-0.307845259	-0.011586533	-0.044929345	0.001717213	-0.023521585	-0.000280541	-0.009231561
48	shp48	hatchet	310	19.14390373	4545	27	1	-0.005860299	0.093558206	-0.006757477	0.027648714	-0.002932903	0.009814481	-0.002201312	0.004551256	-0.001528043	0.0022213	-0.000989991	-5.87E-17	0.013606204	0.001784321	0.007843626	0.00432268	0.002872525	0.001946661	0.001996231	0.001117405	0.00098068	0.000717125	0.000509701	-1.39E-17	-0.042094157	-0.018405577	0.0121802	0.000550116	0.002193062	0.001160681	0.001383976	0.000799075	0.000882177	0.000451213	0.000490512	-0.415698587	-0.030240202	-0.04128262	-0.000714024	-0.022811356	0.002248898	-0.007999659
49	shp49	hatchet	310	23.77185822	4925	29	1	-0.005100161	0.095881814	-0.004853254	0.029055596	-0.001923695	0.012745287	-0.001176894	0.006395736	-0.000975549	0.003395202	-0.000771671	2.09E-16	0.00565544	0.004171789	0.003049881	0.006062079	0.001921479	0.003921672	0.000964049	0.002509137	0.00034337	0.00169964	0.000151454	1.68E-17	-0.010911756	-0.028773137	0.004722782	-0.003628664	0.002109086	0.001843327	0.001439098	0.001032323	0.000623482	0.000794085	0.000297614	-0.364792008	-0.031333753	-0.04682422	0.002837579	-0.016044742	0.002582927	-0.008375304
50	shp50	hatchet	320	22.75806618	4400	23	1	-0.00403685	0.096540304	-0.007548647	0.026138395	-0.003546184	0.011033001	-0.003619305	0.005281387	-0.002280421	0.002558281	-0.001719615	-1.52E-16	0.009758355	0.004306405	0.000487873	0.008198844	0.001697719	0.004880549	0.000514058	0.004184748	-0.000177763	0.002775927	-0.000382257	8.16E-18	0.014567945	-0.049807533	0.012489725	-0.006225347	0.002114574	-0.000724343	0.002581001	0.000461795	0.001115297	0.000912952	0.00050445	-0.355609847	-0.062459911	-0.042473664	0.004030985	-0.023957066	0.000552318	-0.007483287
51	shp51	hatchet	330	20.37394142	4745	43	1	-0.001425476	0.092985043	-0.002066637	0.027387679	-0.000767015	0.010251769	-0.000497036	0.004765755	-0.000437382	0.002349783	-0.000316884	9.99E-17	0.008858131	0.001981772	0.005726705	0.003628444	0.002038079	0.002605087	0.001457185	0.001649051	0.000833097	0.001151124	0.000493132	1.47E-18	-0.035041088	-0.013513576	0.010126977	-0.003093234	0.000790813	0.001013007	0.001101348	0.000733623	0.000569769	0.000641423	0.00040534	-0.411370484	-0.006723446	-0.046574872	-0.000737077	-0.019708598	0.000926691	-0.008192889
52	shp52	hatchet	370	22.41853142	6480	33	1	-0.005210149	0.094652784	-0.006261499	0.028382975	-0.003439087	0.011636111	-0.002814849	0.00550149	-0.002150932	0.002730567	-0.001705665	2.01E-16	0.009089685	0.004908576	0.005557019	0.007897629	0.003084813	0.005166107	0.002030019	0.003676979	0.001119242	0.00245563	0.000558377	4.33E-18	-0.028305138	-0.036914144	0.005150636	-0.004305056	0.00192794	0.000253331	0.001930925	0.001293444	0.001288796	0.00119543	0.000809751	-0.384559255	-0.024264267	-0.038789754	-0.003995569	-0.019617619	-0.000742099	-0.008487832
53	shp53	hatchet	300	21.16934967	3565	33	1	-0.006184943	0.09721873	-0.005865994	0.0302509	-0.002833147	0.012307919	-0.002413102	0.005974739	-0.001970201	0.002975281	-0.001631915	-4.33E-17	0.008455856	0.001452666	0.008070876	0.003464232	0.005073626	0.002971586	0.003679156	0.002015778	0.002467514	0.001351354	0.001574608	2.71E-18	-0.078575446	-0.026466882	0.004435821	-0.003294009	0.000329364	0.00072701	0.002841593	0.001236346	0.001432009	0.00068226	0.001264479	-0.314054905	-0.012287141	-0.055684449	-0.007504931	-0.020376132	-0.001415568	-0.009892027
54	shp54	hatchet	390	23.54553604	8265	34	1	-0.0037872	0.099564261	-0.003438183	0.030987813	-0.000737286	0.013002331	-0.000613538	0.006533949	-0.00037057	0.003548536	-0.000227473	4.55E-17	0.007302358	0.000627117	0.00431229	0.002090915	0.002081557	0.000691697	0.00165401	0.000558782	0.001123702	0.000298573	0.000828603	1.23E-17	-0.030713508	-0.008940108	0.007824038	6.49E-05	0.000194295	0.000938547	0.00039473	0.000355253	0.000496493	0.000256908	0.000433215	-0.339993387	-0.027833909	-0.043583189	0.007300208	-0.021284493	0.002092618	-0.009081271
55	shp55	hatchet	280	20.28590202	2970	33	1	-0.006005178	0.096307167	-0.005787932	0.028650879	-0.003717385	0.011328728	-0.002596618	0.005202971	-0.001913402	0.002513002	-0.001504478	-1.17E-16	0.007310803	0.000875002	0.007637958	0.002995525	0.004707231	0.002107636	0.003160698	0.001297358	0.002025576	0.000824314	0.001214848	-2.61E-18	-0.057180387	-0.016970017	0.002509064	-0.000213641	-0.00035234	-0.000845724	0.003466549	0.002299074	0.001267427	8.74E-06	0.000924101	-0.34202952	-0.022697747	-0.055441759	-0.006766118	-0.019029102	0.001763843	-0.011041289
56	shp56	hatchet	330	26.39219284	6310	35	1	-0.004502207	0.098804889	-0.005982131	0.02947977	-0.002996958	0.012525141	-0.002648822	0.006418239	-0.001965952	0.003506489	-0.001555441	-1.62E-16	0.007235279	0.001873789	0.003165062	0.004897642	0.002373117	0.003273263	0.001745801	0.002699612	0.000975644	0.001803438	0.000612733	2.85E-17	-0.018338017	-0.031875609	0.007002812	-0.006140752	0.001943681	-0.000433862	0.00168613	0.000104359	0.001115259	0.00051718	0.000770022	-0.314564371	-0.039244632	-0.045320799	-0.001735907	-0.02193852	-2.05E-05	-0.007402953
57	shp57	hatchet	310	19.49468613	4545	31	1	-0.007620369	0.092774014	-0.008004457	0.028122473	-0.003847376	0.010962707	-0.002993549	0.005129613	-0.002353342	0.00244241	-0.001824786	-4.63E-17	0.014381304	0.00367028	0.010534622	0.006710201	0.00586961	0.004048769	0.003847614	0.002546213	0.002255685	0.001591003	0.001341456	-6.78E-18	-0.044272603	-0.023977997	0.003644725	-0.003145181	0.001505231	0.000830598	0.002356068	0.001314953	0.00162557	0.000917122	0.001115084	-0.415184938	-0.031010276	-0.035371482	-0.000259723	-0.019360484	0.000348558	-0.008058424
58	shp58	hatchet	360	21.86436081	5630	36	1	-0.002172108	0.097852838	-0.003717123	0.029677261	-0.000961673	0.01128928	-0.001153835	0.005732101	-0.000960034	0.002875514	-0.000571585	-1.03E-16	0.00823454	0.001377863	0.0030655	0.004265441	0.000706426	0.002391451	0.001167765	0.001829495	0.000463296	0.00142556	0.00028018	-9.72E-18	-0.018597939	-0.020203864	0.012549733	-0.003548132	-0.000925724	0.001266197	0.000121403	0.00040345	0.000704211	0.000590159	0.000243559	-0.373288295	-0.021955776	-0.039443398	0.003278366	-0.025209781	0.001456252	-0.008776975
59	shp59	hatchet	250	17.31494522	2165	29	1	-0.006456405	0.098302687	-0.006262362	0.030199466	-0.003049859	0.012545672	-0.002251863	0.00594575	-0.001886663	0.003168775	-0.001376747	3.68E-17	0.006739242	0.003147609	0.005675357	0.006567821	0.002849943	0.004886999	0.002146948	0.003167443	0.001059775	0.002269529	0.000536428	-1.81E-17	-0.04633317	-0.041139868	0.006870179	-0.00171775	0.00355779	0.000260756	0.000793101	0.001535016	0.001204288	0.001092838	0.000683988	-0.324286126	-0.022780538	-0.048648072	-0.009941423	-0.022085386	0.003449478	-0.009168297
60	shp60	hatchet	260	18.24589729	2725	45	1	0.019454444	0.094542491	0.012421703	0.024907517	0.007777168	0.010289941	0.004987164	0.004478866	0.004065704	0.001771088	0.002471806	2.51E-16	-0.0011795	0.001817901	-0.000283228	0.006652007	-0.002777443	0.003760432	-0.001143101	0.003144668	-0.000407605	0.001074632	0.000839334	3.14E-16	0.02073799	-0.059878341	0.011022612	0.008099645	-0.011369898	0.00596844	-0.001551546	0.000192055	-0.00016618	0.000813512	-6.22E-05	-0.346850819	0.046008007	-0.055142248	0.011850118	-0.033963707	0.000647944	-0.002027037
61	shp61	hatchet	430	24.12984467	0	29	1	-0.004429355	0.097480663	-0.00603977	0.030826224	-0.002085441	0.01141111	-0.001637203	0.005653112	-0.001554468	0.002714688	-0.001183151	4.43E-17	0.017672998	0.000538142	0.011541886	0.004437908	0.005699084	0.002558411	0.004888423	0.001613298	0.00311452	0.001121901	0.002124782	1.61E-17	-0.069803693	-0.019735433	0.007818558	-0.004864705	0.000788844	0.001206526	0.001921389	0.000639791	0.001892127	0.000595864	0.001406354	-0.357627128	-0.01957014	-0.037119343	-0.000546786	-0.025102114	0.001527946	-0.009087083
62	shp62	hatchet	580	30.82597351	0	30	1	-0.001412693	0.094594026	-0.002059693	0.026801866	-0.000670766	0.010812545	-0.000617912	0.004976274	-0.000341357	0.002449134	-0.000222642	-7.04E-17	0.002047401	0.002439089	-0.000122667	0.004013022	0.000111812	0.002849954	5.64E-05	0.00236136	-0.000116558	0.001421524	-6.58E-05	5.43E-17	0.006285171	-0.027352281	0.005545532	-0.003635396	0.000447587	0.000751117	0.000305727	0.00040502	-5.61E-05	0.000737107	-4.96E-05	-0.356920289	-0.012692581	-0.056414065	0.003947252	-0.022216426	0.00211808	-0.007573724
63	shp63	hatchet	500	24.28482056	0	30	1	-0.007794733	0.088948845	-0.010270235	0.025125009	-0.004254991	0.008296843	-0.00299389	0.003660302	-0.002415284	0.001479413	-0.001606844	1.93E-16	0.016207395	0.00369337	0.009501979	0.00829751	0.004356325	0.004057783	0.003461682	0.002098002	0.001768469	0.001237298	0.000932311	9.37E-19	-0.039434902	-0.03136162	0.010614689	-0.001026132	0.001688427	0.003616744	0.001037369	0.001403621	0.001339947	0.000897087	0.000784869	-0.455074128	-0.0328389	-0.040951961	-0.002297197	-0.021957503	0.004195896	-0.007070887
64	shp64	hatchet	350	25.77545738	6220	25	1	-0.004142027	0.099477116	-0.005530753	0.030462794	-0.001840278	0.011899606	-0.001973117	0.006151372	-0.001522595	0.003124991	-0.001135712	-1.29E-17	0.012454401	0.000617029	0.006671442	0.004088475	0.003740972	0.001966958	0.003485439	0.001638218	0.002144429	0.00103959	0.001574209	2.30E-17	-0.048639365	-0.023212235	0.009097373	-0.002493026	-0.000869769	0.001227888	0.000879277	0.000482847	0.001247171	0.000579968	0.000927231	-0.329969901	-0.025913315	-0.04243588	0.001218814	-0.026288337	0.000893729	-0.008207904
65	shp65	hatchet	300	21.6150589	4348	28	1	-0.004802371	0.098062388	-0.006808314	0.029172261	-0.003159989	0.011442712	-0.002129884	0.005803572	-0.001565052	0.003011925	-0.000973248	-1.45E-16	0.005941047	0.000691369	0.002479912	0.003720027	0.001181555	0.002224098	0.001261652	0.001524651	0.000567663	0.001176376	0.000304427	1.27E-18	-0.011705538	-0.020209944	0.009447789	-0.004212165	-0.000508952	0.001654317	3.83E-05	0.000700285	0.000518696	0.000528858	0.000268442	-0.34448696	-0.043567657	-0.047269176	0.000454158	-0.024019101	0.004780705	-0.009015379
66	shp66	hatchet	290	20.12817764	3360	32	1	-0.003777215	0.094317488	-0.004096573	0.027444672	-0.002457902	0.010611598	-0.001819256	0.004917919	-0.001321048	0.002421223	-0.000965345	1.40E-16	0.006901928	0.002291967	0.005373823	0.003882735	0.002968193	0.002714988	0.001920967	0.001789148	0.001098478	0.001165163	0.000627347	-1.77E-18	-0.034024218	-0.017864515	0.003703202	-0.002372038	0.001266642	0.001333955	0.001707942	0.000652221	0.000815983	0.000830322	0.000544713	-0.380034383	-0.015018613	-0.050657848	-0.002977149	-0.020920764	-0.000391862	-0.0080533
67	shp67	hatchet	280	19.38000679	3368	28	1	0.003729331	0.098219271	0.004772045	0.031140956	0.002358378	0.012089907	0.001665263	0.005923265	0.001324704	0.002975684	0.001024251	1.78E-17	-0.013189973	0.000607569	-0.009568131	0.003239138	-0.004435557	0.002126767	-0.003370315	0.001359105	-0.002196419	0.000973731	-0.00138337	-9.68E-17	0.061522721	-0.014092868	-0.011789708	-0.002793378	0.000411268	-2.54E-05	-0.002792739	0.000841059	-0.001046753	0.000418837	-0.001200239	-0.358057207	0.018131731	-0.042422363	0.002391708	-0.019714769	-0.001210184	-0.010960284
68	shp68	hatchet	320	25.02669144	4980	29	1	0.000458527	0.101183026	0.000973464	0.032361201	0.000558597	0.013466389	0.000452374	0.007073946	0.000402359	0.003986504	0.000241679	1.61E-16	0.006874819	0.000723061	0.003940332	0.000536641	0.001570985	0.000713441	0.001625346	0.000692554	0.001065348	0.000358164	0.000808988	1.37E-16	-0.034934258	-0.003444974	0.007661033	-0.001799785	0.000381679	-0.001091323	0.000193043	0.000164184	0.000504914	4.39E-05	0.000379225	-0.313222818	0.012356563	-0.039226388	0.001681458	-0.024147652	-0.000345865	-0.00849394
69	shp69	hatchet	290	17.58433914	3132	28	1	-0.010332867	0.091771321	-0.006370633	0.027210391	-0.002998225	0.009483339	-0.002619045	0.003554532	-0.0017814	0.001784728	-0.001191081	-9.84E-17	0.014569325	0.000427206	0.01474944	0.004649423	0.007827914	0.002552445	0.005331675	0.001073775	0.002590987	0.000582173	0.001861078	-9.82E-18	-0.096068088	-0.028233481	0.009503132	0.007969792	0.00438593	-0.002087716	0.001109439	0.001905389	0.003055029	9.61E-05	0.000946655	-0.39787791	-0.015764413	-0.053868991	-0.01121813	-0.02185017	0.006305344	-0.005752241
70	shp70	hatchet	280	20.97224426	2980	30	1	-0.004860273	0.09889758	-0.005554944	0.02904656	-0.002671461	0.012139873	-0.002302246	0.006039455	-0.001714509	0.003062838	-0.001219605	-1.32E-16	0.006875871	0.003092508	0.002562987	0.005839899	0.001855878	0.003957452	0.001062612	0.003000119	0.000349767	0.002172924	0.000113065	7.33E-18	-0.00987722	-0.036809403	0.007503855	-0.00541612	0.001860482	0.001086825	0.001155008	0.000816407	0.000863611	0.000983	0.000387732	-0.31671336	-0.041929758	-0.050216324	0.002884264	-0.023567954	0.001378374	-0.00892659
71	shp71	hatchet	320	19.42464066	5170	31	1	-0.005117276	0.096744368	-0.005982504	0.030331178	-0.003392653	0.012213115	-0.002065693	0.006141858	-0.001551395	0.003154941	-0.001181875	-9.97E-17	0.011756178	-0.000195508	0.010024673	0.002738598	0.005847283	0.001802862	0.004272392	0.001025966	0.002917036	0.000706105	0.001961667	-1.32E-17	-0.06043139	-0.009244892	0.006110775	-0.001297515	-0.001545865	-0.000496559	0.002096762	0.000875214	0.0013001	0.000234876	0.001206221	-0.360375895	-0.029206249	-0.044803386	-0.0040378	-0.017006564	0.003136121	-0.009326498
72	shp72	hatchet	280	21.7168541	3370	30	1	-0.003458302	0.101255155	-0.004655018	0.030208625	-0.001690221	0.012882552	-0.001958744	0.006492785	-0.001144956	0.00333908	-0.000878939	-1.71E-16	0.007441122	0.001606419	0.002211089	0.004235686	0.001980886	0.002192682	0.001284007	0.002144474	0.000610071	0.00139309	0.000501518	5.48E-18	-0.011057371	-0.032061142	0.008783592	-7.95E-05	-0.001536864	0.000502414	0.001089229	0.000439988	0.000584081	0.000743723	0.00033001	-0.303127806	-0.036919507	-0.049472754	0.005357412	-0.026117506	0.00135424	-0.0080625
73	shp73	hatchet	260	20.71613312	3662	27	1	-0.00044274	0.100614474	-0.00128867	0.031366701	4.68E-05	0.013168124	-0.000129067	0.006776482	-9.36E-06	0.003609602	3.29E-05	-9.30E-17	0.00376325	0.001955115	0.000929111	0.003883702	0.000176894	0.002641763	0.000447219	0.002142783	0.000156834	0.00160316	0.000143888	3.03E-18	-0.007027239	-0.023198558	0.009166327	-0.004003569	-0.001575232	7.35E-05	-6.74E-05	0.000700785	-7.12E-06	0.000742775	2.08E-05	-0.324855086	-0.012244122	-0.040636361	0.003066729	-0.024183443	0.001923077	-0.009275164
74	shp74	hatchet	300	20.19223022	4096	39	1	-0.001103207	0.098246914	-0.001720751	0.029457889	-0.00121525	0.012069302	-0.000831234	0.005895381	-0.000569555	0.003090205	-0.000478477	-4.08E-17	0.001642528	0.000711451	0.00195864	0.001683767	0.00055208	0.001556877	0.000354511	0.001006379	0.000263263	0.000822009	8.72E-05	-2.32E-18	-0.026286662	-0.008711071	0.009893409	-0.001909292	-0.001965634	-0.000805796	0.001464971	0.000920085	-0.000206223	0.000157124	0.000314092	-0.334599926	-0.00658722	-0.059294693	-0.004863886	-0.016315346	0.002026858	-0.010689163
75	shp75	hatchet	340	20.81731033	5370	42	1	-0.006164279	0.097143668	-0.005592827	0.029350935	-0.002051631	0.011813748	-0.001651238	0.005714218	-0.001328925	0.002775336	-0.001065034	-2.89E-16	0.010773804	0.002685245	0.008197098	0.005129966	0.005399228	0.003098558	0.003925619	0.002146643	0.002513355	0.001451306	0.001719868	-1.10E-18	-0.04987334	-0.023056145	0.001136707	-0.002416944	0.000197127	0.001022812	0.001475281	0.000864991	0.001418214	0.000802331	0.001077442	-0.345777384	-0.024687129	-0.046243981	0.002619058	-0.022905923	0.001437312	-0.00833556
76	shp76	hatchet	300	20.69309044	3780	28	1	-0.002484104	0.10049392	-0.003773482	0.031917528	-0.000604147	0.012835722	-0.000732874	0.006702417	-0.000685031	0.003565935	-0.000449765	-1.64E-16	0.011231228	0.001792687	0.005868988	0.005030073	0.002234627	0.002908119	0.002023897	0.002135582	0.001089476	0.001690749	0.000701663	7.46E-18	-0.038179379	-0.02755145	0.013377031	-0.003634717	0.001319036	0.000962991	0.000822011	0.00063892	0.000866619	0.000668199	0.000546695	-0.334072177	-0.020256881	-0.037873966	0.001486192	-0.024623465	0.002784482	-0.009375604
77	shp77	hatchet	330	18.04537582	4665	27	1	-0.01040207	0.085603627	-0.011579417	0.021631494	-0.006819282	0.006285322	-0.003560727	0.002276764	-0.002070254	0.000996977	-0.001113371	1.56E-16	0.010990604	0.000443334	0.008901926	0.003692727	0.004269258	0.002636346	0.002306962	0.001004924	0.000979833	0.000414077	0.000272097	-1.56E-17	-0.043995566	-0.011953822	0.005363899	-0.002908383	0.003979127	0.001482546	0.001944904	0.00098205	0.000983276	0.000378347	0.000339013	-0.438671235	-0.039579603	-0.055397116	-0.005647963	-0.020731927	0.005227345	-0.006822801
78	shp78	hatchet	270	18.45630836	2885	27	1	-0.005884473	0.09520633	-0.005779261	0.027723228	-0.002051377	0.010947987	-0.00146185	0.005215792	-0.001028455	0.002536547	-0.000707571	7.13E-17	0.008133453	0.003935943	0.004590298	0.006464409	0.002554003	0.003891439	0.001492012	0.002573837	0.000674284	0.001785377	0.00033887	-2.49E-17	-0.020964718	-0.027916694	0.00602057	-0.002272547	0.001297526	0.001715311	0.001132989	0.001322028	0.00064868	0.000985316	0.000338409	-0.382034701	-0.033332595	-0.045367946	0.004000975	-0.022060582	0.002523129	-0.008322478
79	shp79	hatchet	300	20.11848831	3625	30	1	-0.002043919	0.100210569	-0.003126385	0.032044633	-0.001940512	0.013185164	-0.001431702	0.006727678	-0.001132567	0.003723591	-0.000888992	-4.19E-19	0.007568976	0.000632418	0.005211555	0.002232919	0.002520078	0.001842266	0.002134704	0.001386873	0.00148187	0.001045628	0.001005492	-4.40E-18	-0.033999084	-0.011080323	0.004779006	-0.00357503	0.00036462	-0.000683722	0.000566012	0.000344969	0.000858829	0.000405705	0.000666172	-0.337417076	-0.015296437	-0.037257498	-0.003024687	-0.022629331	-5.21E-05	-0.009438115
80	shp80	hatchet	250	17.0393219	2060	30	1	-0.006282317	0.100024826	-0.004705748	0.032751135	-0.002134945	0.013643463	-0.001995139	0.007162608	-0.001514925	0.00373712	-0.001379905	2.27E-16	0.012101337	0.002745948	0.008749018	0.00595272	0.004685208	0.003322682	0.002987052	0.00237889	0.00209345	0.001833003	0.001304204	-1.65E-17	-0.050604129	-0.030451124	0.001726007	-0.003460035	0.004420504	0.003089236	0.001946015	-0.000224886	0.000524013	0.00088802	0.00147756	-0.344884328	-0.021039731	-0.029525333	-0.001125399	-0.025208988	-0.003500757	-0.007992674
81	shp81	hatchet	290	21.82683182	3030	30	1	-0.003211371	0.099879127	-0.004262484	0.031661301	-0.00220037	0.01346641	-0.001584802	0.006905924	-0.00124694	0.003857407	-0.000956381	5.25E-17	0.005479415	0.000833473	0.003867564	0.003003466	0.002020576	0.002365435	0.001618874	0.001639729	0.001063311	0.001204595	0.000716677	2.32E-18	-0.022735246	-0.012976369	0.003509255	-0.006381726	0.000915858	0.000345545	0.00068889	0.000431254	0.000689993	0.000491188	0.000514486	-0.333288371	-0.02678218	-0.03881545	-0.000152561	-0.020583296	0.000367582	-0.009133775
82	shp82	hatchet	260	18.23643494	2160	33	1	-0.005915641	0.096146434	-0.006228044	0.029797131	-0.003071605	0.012235821	-0.00239637	0.006139906	-0.001632953	0.003357865	-0.001172528	5.48E-17	0.010755989	0.001813974	0.00678861	0.003619566	0.002728387	0.002043001	0.001482362	0.001409889	0.000865319	0.000991558	0.000450332	-1.03E-17	-0.036218093	-0.015397863	0.008879676	-0.000109153	0.003761791	-0.000838774	0.000907317	0.000812275	0.001123251	0.000219205	0.000437971	-0.388714277	-0.035661421	-0.038571883	0.000104042	-0.019352905	0.000758342	-0.007208336
83	shp83	hatchet	260	19.97624016	3280	31	1	0.000535698	0.0976009	-0.001455579	0.031000543	-0.001008534	0.012324626	-0.000212135	0.006079052	-0.000370952	0.0032924	-0.000284375	1.22E-17	0.010679332	-0.000375929	0.007196955	0.001557726	0.002763087	0.001913503	0.002033621	0.001105865	0.001348014	0.000914152	0.000863707	-4.43E-18	-0.042624487	-0.005322394	0.008800029	-0.005821243	0.00204902	8.04E-05	0.001169386	0.000241157	0.000887975	0.000347984	0.000616935	-0.37376997	-0.001220368	-0.038732183	-0.004767389	-0.021288332	0.001813696	-0.008867705
84	shp84	hatchet	260	17.7256012	2690	23	1	-0.00466165	0.099558459	-0.005005068	0.030771722	-0.002196828	0.012881261	-0.001970294	0.006436221	-0.001390684	0.003405841	-0.001028543	-1.15E-16	0.007658879	0.002694567	0.003583533	0.004695169	0.001821878	0.002692	0.001214244	0.002068699	0.000627314	0.001495809	0.000313287	-1.77E-17	-0.02235668	-0.02373585	0.009022307	-0.000784952	-0.000136918	-0.000341526	0.000949813	0.000924321	0.000885487	0.000880719	0.000481627	-0.346992104	-0.034226514	-0.040866153	0.002035837	-0.021021033	0.000724735	-0.009320323
85	shp85	hatchet	280	19.81150818	3195	31	1	-0.003380741	0.100124886	-0.005261965	0.031451725	-0.00139001	0.012908367	-0.001578324	0.006784087	-0.001155046	0.003640218	-0.000847566	-2.92E-17	0.011527102	0.002369691	0.00467438	0.006138942	0.001858105	0.003514581	0.001620879	0.002856304	0.000792656	0.00217241	0.000443458	-1.05E-17	-0.022563246	-0.030673463	0.014277741	-0.004719893	0.000862662	-0.000440817	0.000974954	0.000657592	0.00084742	0.000740781	0.000488819	-0.352474791	-0.036058334	-0.031955687	0.003851066	-0.02336853	0.001869842	-0.009277186
86	shp86	hatchet	310	23.69352531	3995	30	1	-0.002626237	0.099975299	-0.003561743	0.031738815	-0.001267439	0.013449246	-0.000858666	0.006969986	-0.000714508	0.003922937	-0.000515117	3.08E-17	0.006109309	0.000791722	0.003683303	0.002934732	0.001789464	0.001958392	0.001627577	0.001356072	0.001098495	0.000964621	0.000781447	2.32E-17	-0.022828755	-0.014354119	0.006203934	-0.004658673	0.000167158	0.000844564	0.000130316	0.000513812	0.000436393	0.000438596	0.000404027	-0.331639363	-0.022867802	-0.039031151	0.002209093	-0.021043721	0.002079984	-0.009276571
87	shp87	hatchet	340	22.42268372	6390	23	1	-0.002972458	0.095472902	-0.004369289	0.028114394	-0.002222489	0.010753226	-0.001647252	0.005098367	-0.001195081	0.002516871	-0.000852111	-7.73E-17	0.007124515	0.002290578	0.003828009	0.00480534	0.001500773	0.003361757	0.001267891	0.002426467	0.000622318	0.001662805	0.000323805	2.36E-18	-0.025611697	-0.023020374	0.009309224	-0.003730397	0.000879857	0.000305059	0.00093729	0.000884779	0.000638851	0.000840881	0.000374242	-0.378862435	-0.017990632	-0.046081285	-0.002952091	-0.022699808	0.001534734	-0.008293686
88	shp88	hatchet	330	23.26290894	5490	25	1	-0.003648366	0.097501493	-0.004660647	0.029640439	-0.001146583	0.011375132	-0.001229421	0.005742306	-0.001055655	0.002844067	-0.000723977	1.21E-16	0.011612918	0.001467013	0.006376888	0.004610303	0.002971512	0.002396981	0.002685092	0.001748416	0.00153219	0.001254382	0.001070286	2.50E-18	-0.038497015	-0.020260743	0.011044744	-0.003184133	-0.000531872	0.001573394	0.000940265	0.000531704	0.001057606	0.000640724	0.000700504	-0.369141112	-0.022810938	-0.042186852	0.003768236	-0.02372749	0.001899789	-0.008410148
89	shp89	hatchet	360	20.59384346	6445	29	1	-0.002562666	0.094164323	-0.003191555	0.024959407	-0.000736011	0.010004205	-0.0011904	0.00419114	-0.000539064	0.001623671	-0.00046564	-3.19E-16	0.006783591	0.006040228	0.002119057	0.008735761	0.001836816	0.005418037	0.000921185	0.004017091	0.000376803	0.002457591	0.000258771	-1.11E-17	-0.009065245	-0.051398814	0.007335688	0.001063779	-0.001797184	0.002718354	0.001066284	0.001921628	0.000346672	0.001696373	0.000159481	-0.362412831	-0.019443287	-0.059389205	0.005436552	-0.024808536	0.000696991	-0.007372783
90	shp90	hatchet	330	21.33084106	4635	42	1	0.000723544	0.098148511	0.001438884	0.030193826	0.000411726	0.012213629	0.000227932	0.006216393	0.000110074	0.003206682	0.0001979	3.57E-16	-0.006185515	0.001133941	-0.006041128	0.002471948	-0.002729317	0.002303243	-0.001968429	0.00144531	-0.001427724	0.001197857	-0.000923463	9.61E-17	0.055816686	-0.012319824	-0.014230037	-0.002646156	0.002627887	-0.000847663	-0.001955003	0.000796132	-0.00026581	0.000198592	-0.000756657	-0.347955435	0.000943222	-0.055223873	0.003401976	-0.015503154	-0.002659878	-0.010021082
91	shp91	hatchet	370	22.86606216	6840	23	1	-0.004389239	0.095058346	-0.003697168	0.027104511	-0.00184049	0.01035909	-0.001523951	0.004564541	-0.000912579	0.002229272	-0.000896257	-1.36E-16	0.004906674	0.001581107	0.006852935	0.00360939	0.003562962	0.00234995	0.002820026	0.001207884	0.001748248	0.000959903	0.0012346	8.77E-18	-0.058104381	-0.022119597	0.010230772	0.00399088	-0.002363684	-0.001459054	0.001738393	0.002259733	0.000959008	-0.000125411	0.000688274	-0.37402888	-0.007200478	-0.061632212	-0.00760755	-0.016894432	0.004992446	-0.009785659
92	shp92	hatchet	410	21.54249191	8610	26	1	-0.007448705	0.090230632	-0.008422767	0.025805452	-0.003985759	0.008970571	-0.002964019	0.003966336	-0.002131353	0.00179016	-0.001436159	-4.09E-17	0.014523989	0.002118112	0.009510478	0.005006718	0.004390252	0.002433833	0.00290651	0.001286998	0.001510593	0.000652125	0.000827139	8.03E-18	-0.043101912	-0.017643451	0.008126207	-0.001106704	0.002295842	0.001892798	0.002042477	0.000958488	0.001267067	0.000556886	0.000727878	-0.44375973	-0.032862955	-0.04145264	-0.000205705	-0.021264361	0.001268734	-0.007182538
93	shp93	hatchet	330	19.91161537	4730	30	1	-0.000609711	0.102611998	-0.000712606	0.034135276	-0.000577671	0.013161895	-0.000495732	0.007061133	-0.000289602	0.003720956	-0.000270701	-4.90E-17	0.016933229	-0.000169797	0.009763826	4.89E-05	0.003933327	3.56E-06	0.003873144	0.000160571	0.002413212	5.90E-05	0.001750814	-5.86E-18	-0.068362411	0.00161041	0.014461441	-0.001027382	-0.000452785	-0.000620367	0.001566239	8.21E-05	0.001374525	1.58E-06	0.001080688	-0.329703204	-0.008206431	-0.032702464	0.001545029	-0.025647626	-0.001188932	-0.00934358
94	shp94	hatchet	560	22.67315865	15470	27	1	-0.00562955	0.092000577	-0.005683075	0.025996667	-0.001845664	0.008654428	-0.001363393	0.003524848	-0.001195769	0.001295567	-0.000870832	-2.51E-16	0.013787436	0.002707897	0.009630759	0.005772366	0.004904195	0.003395027	0.003558837	0.002037226	0.002008953	0.001226231	0.001162743	2.87E-17	-0.055243544	-0.025105216	0.006653585	-0.00280367	0.00233812	0.002625685	0.001923446	0.001417593	0.001490271	0.000933118	0.00095228	-0.402873177	-0.015575797	-0.049426168	0.00034005	-0.025670194	0.001923712	-0.008241139
95	shp95	hatchet	420	24.02405167	9640	31	1	-0.005039504	0.092578942	-0.004556323	0.026271008	-0.001733936	0.009051387	-0.001461256	0.003659837	-0.001056974	0.001507225	-0.000732385	-1.61E-16	0.012057037	0.001609961	0.008608923	0.003027364	0.004643534	0.001120645	0.003376947	0.000541376	0.002140079	8.86E-05	0.001355927	1.56E-17	-0.051234278	-0.013696863	0.005454998	0.001462456	0.001182031	0.002118718	0.001526892	0.000909342	0.001330937	0.000371349	0.000955058	-0.40317276	-0.018646189	-0.051026831	0.001971191	-0.02378962	0.000793744	-0.008514534
96	shp96	hatchet	330	21.55462646	6140	30	1	-0.003166171	0.094296128	-0.003287777	0.028082032	-0.000781746	0.010525326	-0.000629816	0.004835775	-0.000590788	0.002268867	-0.000502188	5.94E-17	0.01082461	0.003026817	0.007139337	0.005584538	0.003187059	0.003853023	0.002274087	0.002720859	0.001354305	0.001883831	0.000850793	-7.51E-18	-0.039109143	-0.022150094	0.008091978	-0.004702358	0.001713515	0.000454976	0.001127412	0.001093725	0.000883735	0.000988466	0.000614857	-0.396567662	-0.011928466	-0.043021125	0.002410083	-0.022293707	0.0014358	-0.008434427
97	shp97	hatchet	350	23.29448891	6400	27	1	-0.002006853	0.096893488	-0.001927422	0.029449166	-0.000822156	0.011365153	-0.000919298	0.005411527	-0.000597966	0.002753571	-0.000451265	-9.01E-18	0.007652055	0.000882823	0.004069461	0.001455184	0.00155792	0.000506395	0.001523094	0.000442399	0.000948823	0.000166443	0.000658581	2.02E-17	-0.027814444	-0.007361413	0.009111583	0.000572859	-0.000802086	0.000791579	0.000669026	0.00027311	0.000535663	0.000185268	0.00041632	-0.381331395	-0.010334497	-0.042307946	0.002005639	-0.022732636	-0.000909534	-0.009062475
98	shp98	hatchet	300	17.67739296	4215	35	1	0.004134272	0.088448898	0.003024529	0.023154178	0.001394995	0.00793317	0.001114249	0.00338278	0.000671609	0.001584401	0.000419557	5.60E-17	0.007289427	-0.001323353	0.005274444	-0.001687488	0.002207291	-0.000474953	0.000981798	-0.000236151	0.000428242	1.14E-05	0.000191389	1.33E-16	-0.036979793	0.008239546	0.009448535	-0.002898899	0.000968393	-0.000398389	0.001158802	-0.000295129	0.000507969	-0.000111636	0.00020613	-0.426926912	0.01110775	-0.060346907	-0.001804001	-0.017744015	-0.000755878	-0.006402568
99	shp99	hatchet	400	20.47140503	8940	25	1	-0.010702623	0.093789614	-0.010999281	0.026058718	-0.004983354	0.009661664	-0.004129849	0.00434753	-0.002563684	0.002035977	-0.001735136	-1.11E-16	0.014898324	0.00301874	0.007476695	0.006151832	0.004442166	0.002212515	0.002626362	0.001446875	0.001214519	0.000585961	0.000638625	-5.09E-18	-0.039635845	-0.028960841	0.009462433	0.003555266	0.001432295	0.001888041	0.002337704	0.001156132	0.001074972	0.000570441	0.000573639	-0.402444549	-0.05082668	-0.045200495	0.000836131	-0.023274373	0.001638798	-0.007133807
100	shp100	hatchet	340	27.21455193	6630	27	1	-0.003731457	0.097957542	-0.005173514	0.030112873	-0.001842968	0.012977137	-0.001805342	0.006786864	-0.001437044	0.003787892	-0.001102001	-8.13E-17	0.008696699	0.002341242	0.003787191	0.005362654	0.002001535	0.003068328	0.001498835	0.002381879	0.000802121	0.001627175	0.000522343	3.23E-17	-0.019535204	-0.02961372	0.010318975	-0.004206951	0.002021866	0.000486357	0.001224942	0.000114375	0.001008983	0.00043954	0.000622891	-0.348046234	-0.033150358	-0.039354872	0.00157362	-0.018840947	0.000898907	-0.007387874
101	shp101	hatchet	330	17.47307777	5165	25	1	-0.008359671	0.093738532	-0.008372329	0.025844323	-0.002047563	0.0082025	-0.002254537	0.003673855	-0.001571936	0.001343571	-0.000758432	-1.67E-16	0.015884171	0.002276024	0.008076285	0.007532805	0.00364118	0.003151598	0.002950342	0.00193452	0.000876097	0.001127891	0.000476506	-3.67E-18	-0.053876604	-0.040525329	0.015025238	0.004110167	0.002435363	0.003791481	0.000907681	0.000823331	0.001024034	0.001024945	0.000514078	-0.393461368	-0.030362781	-0.049719161	-0.002211228	-0.030497605	0.005266299	-0.005628271
102	shp102	hatchet	450	21.4270134	14165	25	1	-0.00681123	0.087530682	-0.008846973	0.023017641	-0.003062235	0.006582553	-0.002058868	0.002990136	-0.001440193	0.001059414	-0.000706566	2.86E-17	0.01385094	0.002106255	0.006863777	0.005706261	0.002735215	0.002098832	0.002558823	0.000979264	0.000973753	0.000633996	0.000521288	5.19E-18	-0.030708928	-0.02004107	0.011810568	0.000587754	-0.00087598	0.003272653	0.001050252	0.00065265	0.001081237	0.000405703	0.000401134	-0.475083619	-0.031828339	-0.043501516	0.001505563	-0.02438202	0.004675547	-0.00594403
103	shp103	hatchet	320	18.3625164	4890	23	1	-0.003484315	0.096726117	-0.00667635	0.031292008	-0.003313389	0.011922699	-0.002073828	0.005901868	-0.001732498	0.003072086	-0.001262669	-2.75E-17	0.016207735	0.000409072	0.010148572	0.004646486	0.003592664	0.00323487	0.002724585	0.00183431	0.001578016	0.001361672	0.000906725	-1.54E-17	-0.050927609	-0.018977952	0.014273698	-0.005566049	0.002791232	0.000420849	0.002125773	0.000748651	0.00127653	0.000687252	0.000821574	-0.387934227	-0.027880294	-0.032885696	-0.005199874	-0.020746188	0.002327563	-0.009435455
104	shp104	hatchet	350	25.34575272	7280	26	1	-0.002058556	0.095508061	-0.003613461	0.029117359	-0.001677556	0.011542781	-0.001287339	0.00568295	-0.00103081	0.002988515	-0.000744748	-9.65E-17	0.005259134	0.001866035	0.002407457	0.00418261	0.001035	0.002793575	0.001264868	0.001964767	0.000754489	0.001336081	0.000507412	1.95E-17	-0.013280604	-0.018439175	0.006565092	-0.004345061	-0.000827907	0.001096756	0.000164861	0.000622962	0.000402794	0.000642788	0.000333736	-0.393210572	-0.014722226	-0.038939654	-0.000880909	-0.02120193	0.001190103	-0.008354283
105	shp105	hatchet	290	21.65905571	3385	24	1	-0.004769548	0.101838722	-0.0053324	0.032766918	-0.002083609	0.014434112	-0.001992587	0.007647494	-0.001627396	0.004291525	-0.001343771	2.44E-16	0.010043817	0.002156483	0.005902481	0.005288669	0.003537522	0.003334247	0.002624283	0.002621169	0.001701221	0.001903342	0.001160246	3.85E-18	-0.040901907	-0.031156977	0.007016772	-0.007590279	-0.000580289	-0.000118582	0.002665344	0.001011983	0.001528233	0.000729127	0.000986099	-0.294907797	-0.031396924	-0.035986083	0.001675925	-0.019632443	-0.001924547	-0.010785401
106	shp106	hatchet	370	26.43894768	8050	30	1	-0.00298969	0.097255556	-0.004786948	0.02972208	-0.001481885	0.011822381	-0.00147477	0.005958759	-0.001168172	0.003121393	-0.000808141	-2.80E-17	0.008167913	0.002072086	0.003495923	0.004748375	0.001583207	0.002476665	0.001480483	0.001957421	0.000793859	0.001321431	0.000533892	3.05E-17	-0.016160767	-0.025214042	0.00864427	-0.002272297	0.00088947	0.001063926	0.000409726	0.000516001	0.000659971	0.000591066	0.000400368	-0.37677058	-0.025479302	-0.036438868	0.002151389	-0.02363953	0.002069644	-0.008382783
107	shp107	hatchet	370	25.65198326	7330	26	1	-0.003256376	0.097684771	-0.004108464	0.027967636	-0.001987794	0.011219737	-0.001669173	0.00523639	-0.001062963	0.002548671	-0.000711349	-2.36E-16	0.004342538	0.001516535	0.001165161	0.003379766	0.001128407	0.002196937	0.000761173	0.00188744	0.00031338	0.001199374	0.000207536	1.79E-17	-0.001817208	-0.026819447	0.006891735	-0.001952621	-0.000721018	0.001118418	0.000318466	0.000555462	0.000504468	0.000682778	0.000193926	-0.322321396	-0.031558792	-0.058282366	0.00408166	-0.025495788	0.002446256	-0.008647302
108	shp108	hatchet	350	21.69007683	6995	20	1	-0.006324768	0.097161178	-0.007489481	0.027433786	-0.002592873	0.011249055	-0.002957483	0.005176368	-0.002076899	0.002330794	-0.001598464	-9.34E-17	0.014200602	0.004661772	0.005308745	0.008909748	0.003804279	0.004933704	0.002188496	0.00394277	0.001040973	0.002631688	0.000491025	8.70E-18	-0.021098181	-0.04944785	0.01225677	-0.003652446	0.001262437	0.000468355	0.001741205	0.001383792	0.001331639	0.001433898	0.000757293	-0.354047021	-0.045516106	-0.043699052	0.005893807	-0.024154399	0.001107651	-0.009324718
109	shp109	hatchet	600	25.65309525	23615	33	1	-0.004835837	0.084642705	-0.006536855	0.021904468	-0.003645228	0.006527898	-0.001963584	0.002246025	-0.001464775	0.000733566	-0.000985959	1.44E-16	0.010634427	0.001192289	0.008337172	0.003671616	0.004506302	0.002462436	0.003317842	0.00103877	0.001978926	0.000335934	0.0011007	2.45E-17	-0.035794201	-0.010820863	0.003643203	-0.002989344	0.000959155	0.002369633	0.001338101	0.001204128	0.001269758	0.000486283	0.000851551	-0.481571688	-0.014727269	-0.050750231	-0.003716924	-0.020311607	0.002878594	-0.006585401
110	shp110	hatchet	300	21.99236298	3805	22	1	-0.002193303	0.098958237	-0.005881494	0.030627354	-0.003374627	0.012259868	-0.002485794	0.006470239	-0.002078137	0.003551247	-0.001335123	-2.88E-16	0.004800293	0.000610838	0.00099513	0.003980172	-0.00037329	0.002555872	0.000465139	0.00167384	-3.09E-05	0.001469283	-0.000201719	3.88E-18	-0.00587446	-0.022068761	0.013334465	-0.006609201	-0.00061069	0.001559157	0.000202331	0.000203411	0.000709252	0.000344526	0.000153493	-0.335453752	-0.035591037	-0.041631037	-0.006601262	-0.022374346	0.002772761	-0.009331468
111	shp111	hatchet	390	19.45779991	7270	29	1	-0.008388638	0.095223626	-0.009241498	0.026139006	-0.00267661	0.009163597	-0.002798586	0.004175541	-0.00178339	0.001606244	-0.001118452	1.03E-16	0.016688292	0.002784332	0.007497544	0.007528998	0.004150822	0.002968033	0.002830507	0.002113197	0.00116017	0.001254279	0.000658097	-1.24E-17	-0.038482748	-0.03578706	0.014658397	0.00041924	-0.000310008	0.003341269	0.001644859	0.001458102	0.001164435	0.000901915	0.000587415	-0.384842051	-0.047037893	-0.048706447	0.007363928	-0.026880907	0.003127701	-0.008218042
112	shp112	hatchet	460	25.46111679	15295	30	1	-0.003854257	0.091376291	-0.006125447	0.025812346	-0.002795264	0.009094034	-0.001713333	0.003989862	-0.001511418	0.001785301	-0.001019683	-2.96E-17	0.008681123	0.002569908	0.005002881	0.006596837	0.001824649	0.00468328	0.001599792	0.002832797	0.000822886	0.001915515	0.000307177	2.03E-17	-0.02655415	-0.027734489	0.011192831	-0.007707984	0.001847465	0.002528492	0.00049057	0.001435357	0.000804376	0.00105418	0.000422768	-0.406900643	-0.022562741	-0.050920296	-0.002165669	-0.020928795	0.003543294	-0.00894306
113	shp113	hatchet	490	26.15446472	14620	37	1	-0.004496968	0.091217323	-0.004876777	0.02424873	-0.001873454	0.008876834	-0.001680674	0.003775853	-0.000993883	0.001589963	-0.000687486	-8.09E-17	0.005250221	0.003296075	0.001525751	0.005010725	0.001349186	0.002548698	0.001062612	0.001942028	0.000523968	0.001032078	0.000386869	2.15E-17	-0.005944228	-0.024970936	0.005548572	0.001393006	-0.001639747	0.002110669	0.000481433	0.000742609	0.000397979	0.000805229	0.00020061	-0.419710202	-0.023965295	-0.05486826	0.005242386	-0.022756221	0.001210577	-0.006261668
114	shp114	hatchet	310	20.57447433	4010	26	1	-0.004180845	0.098986129	-0.004685026	0.031233951	-0.001945995	0.012259939	-0.001567077	0.005977438	-0.001220274	0.003039212	-0.000962452	1.06E-16	0.012561887	0.001267647	0.008500193	0.003782381	0.004241961	0.002432681	0.003245788	0.001805523	0.002061387	0.001290265	0.001335015	-5.12E-18	-0.057009804	-0.018416791	0.007999344	-0.003138246	0.001002227	-0.000337331	0.002166549	0.000685623	0.001361832	0.000528842	0.001042102	-0.34096746	-0.021420142	-0.041108139	-0.000226031	-0.023450721	0.00088215	-0.010170044
115	shp115	mixed	380	21.12393188	8010	27	1	-0.003589931	0.095166727	-0.003969607	0.028127259	-0.001594713	0.010482154	-0.001209893	0.004914069	-0.00085923	0.002434432	-0.000531279	1.06E-16	0.004816545	-0.000512774	0.001345782	0.000402491	-0.000602444	-0.000242512	1.05E-05	-0.000139975	-8.52E-05	-4.50E-05	-5.62E-05	4.41E-19	-0.013206691	-0.001853475	0.011069625	6.48E-05	-0.000514554	0.000599026	-0.000309401	-0.000171984	-1.55E-05	-6.37E-05	-4.48E-05	-0.402642699	-0.024217762	-0.042645737	0.003132943	-0.022885838	0.001327235	-0.008698943
116	shp116	mixed	290	17.5701561	3485	21	1	-0.004154129	0.095927633	-0.005070225	0.030422138	-0.003096718	0.012096473	-0.002286588	0.005851917	-0.001782688	0.003068131	-0.001342516	-6.62E-17	0.012516071	0.001643364	0.009454456	0.00390619	0.004238009	0.002609399	0.002652441	0.001602495	0.001659797	0.00112048	0.000968143	-1.58E-17	-0.049472792	-0.018184446	0.005379222	-0.002571627	0.00426218	0.001248125	0.001883981	0.000415031	0.001082504	0.000565074	0.000947534	-0.383163031	-0.019990993	-0.036656761	-0.005265443	-0.021217998	-0.000858147	-0.008374563
117	shp117	mixed	300	17.62820816	3765	24	1	-0.002826178	0.086429212	-0.002450176	0.023774712	-0.001426352	0.00823282	-0.001282161	0.003096797	-0.001087117	0.001096774	-0.000814342	-1.39E-16	0.01342359	0.001631955	0.013947935	0.002363407	0.007944523	0.001992167	0.004526254	0.001042967	0.002550736	0.00056543	0.001323163	-1.09E-17	-0.07850539	-0.014488549	0.002760642	-0.002439442	0.003327959	0.002986505	0.005519871	0.00113697	0.000422108	-0.000670829	0.001253065	-0.42089153	0.00171484	-0.058763311	-0.005062844	-0.018051981	-0.003019535	-0.008787
118	shp118	mixed	270	15.94673252	2725	26	1	-0.001848277	0.092050616	-0.002425716	0.026331104	-0.001479607	0.009925632	-0.000705961	0.004352376	-0.000618818	0.001963179	-0.000578977	-1.22E-16	0.007009766	0.001011688	0.006989658	0.002308629	0.004515182	0.002138359	0.003155131	0.001424098	0.002155307	0.001114742	0.00135776	-1.73E-17	-0.03300794	-0.006677377	-0.00090061	-0.003287763	8.22E-06	-0.000337361	0.00055548	0.000265245	0.000961802	0.000529228	0.000995604	-0.40141745	-0.009799797	-0.049589255	-0.002665912	-0.018543012	0.001945992	-0.008179318
119	shp119	mixed	220	16.07609367	1645	20	1	0.00208472	0.097284977	-0.000318545	0.027214416	0.000766582	0.011094101	6.08E-05	0.004917246	0.000237805	0.002802396	2.16E-05	5.42E-18	-0.001371588	-0.000271403	0.004266793	-0.002352567	0.001167704	-0.000630464	0.001247629	-0.000736116	0.00044104	-0.000146468	0.000591557	-9.49E-17	-0.042437649	0.016865249	0.008982674	-0.008715249	-0.000858478	0.004173808	-0.000886753	-0.002843504	0.002268652	0.000738107	-0.00116541	-0.372184484	-0.010274837	-0.059504212	0.0091376	-0.017265478	-0.006464052	-0.0074521
120	shp120	mixed	330	18.81450462	4815	39	1	-0.006685908	0.086493372	-0.006356001	0.024320233	-0.004843414	0.008629858	-0.003231119	0.00347798	-0.001790468	0.001663999	-0.001085805	-1.68E-16	0.013296559	-0.001538455	0.012956156	-4.00E-06	0.00677597	-0.000253291	0.003332221	-0.000465261	0.00190445	-0.000408151	0.001143505	-9.29E-18	-0.069042756	-0.005657704	0.006373986	0.005213844	0.005031601	-0.002347799	0.00218824	0.000641792	0.001776953	-0.000469495	0.000646621	-0.433832377	-0.024769901	-0.05717169	-0.008309958	-0.014944071	0.003140563	-0.006646978
121	shp121	mixed	230	15.50261974	1780	21	1	0.001306587	0.094599303	0.001522851	0.027466467	0.001434067	0.010906944	0.000803237	0.005222654	0.00051644	0.002584865	0.000346345	1.58E-16	0.005465664	0.000278588	0.006912399	-0.000409313	0.004949634	-0.000288882	0.003083732	-7.10E-05	0.0020096	0.000216322	0.001227955	2.56E-16	-0.036335542	0.003564059	-0.007230028	0.000249167	0.003603471	-0.00221818	0.000919008	0.000571101	0.000965049	-0.000152246	0.001005003	-0.366535713	-0.003707509	-0.052531388	0.005580519	-0.02199767	-0.000139133	-0.00613774
122	shp122	mixed	410	26.23998642	6120	33	1	0.000623683	0.096197499	-0.000933345	0.0297692	-0.001488347	0.011741654	-0.001011687	0.005651576	-0.000821469	0.002946631	-0.000601104	-3.05E-16	0.011369282	-0.001845951	0.00903245	-0.001433921	0.005017609	-0.000547571	0.004001988	-0.000430848	0.002823637	-0.00047935	0.002036924	-1.59E-17	-0.060509153	0.008990923	0.002454813	-0.002229667	0.000849101	-0.000101992	0.001088856	-0.000290609	0.001326786	-0.000104233	0.001075974	-0.360013804	-0.001865461	-0.044740274	-0.00341754	-0.022318773	-0.001250812	-0.007935222
123	shp123	mixed	250	16.71814728	2445	22	1	-0.002781766	0.096709063	-0.003576579	0.030135104	-0.002183938	0.012220443	-0.001532607	0.005943436	-0.001181978	0.00316437	-0.000882224	-3.54E-17	0.008346259	0.001813103	0.006377885	0.003407266	0.002855089	0.002539196	0.001802237	0.00170046	0.001105046	0.001285201	0.00065084	-2.03E-17	-0.03665848	-0.015210884	0.005699238	-0.002164054	0.001885644	-0.000286055	0.001318501	0.00074319	0.000860408	0.000595602	0.000581349	-0.372611393	-0.016447368	-0.041565531	-0.003918234	-0.019498988	0.000701644	-0.009161286
124	shp124	mixed	340	24.01948166	5685	26	1	-0.003177276	0.09537914	-0.003998197	0.028851673	-0.001992647	0.011561539	-0.001124814	0.005457015	-0.000914647	0.002831902	-0.00068296	2.38E-16	0.006251359	0.002240996	0.004931322	0.004156472	0.002664398	0.002944441	0.001908792	0.001943774	0.001254521	0.001287071	0.000804385	1.13E-17	-0.026745926	-0.019773109	0.002233907	-0.003087749	0.002054045	0.000920569	0.000720393	0.000818168	0.000743541	0.000650884	0.000546735	-0.376688648	-0.013907488	-0.045025792	-0.003012478	-0.020465175	0.002477371	-0.008832036
125	shp125	mixed	370	25.33820343	7360	42	1	-0.003864695	0.095653746	-0.004363261	0.027940685	-0.001500286	0.010820914	-0.001331689	0.005084093	-0.00083691	0.002523459	-0.000595036	2.33E-17	0.006806563	0.001882901	0.003120432	0.00358782	0.001804579	0.001790695	0.001560159	0.001425622	0.000955371	0.000795585	0.000672532	1.72E-17	-0.017388745	-0.018109387	0.006680694	-0.000117447	-0.000761322	0.001117858	0.0003487	0.000740671	0.000479739	0.000549456	0.000375373	-0.387491213	-0.02390866	-0.045146044	0.004186498	-0.023479419	0.001428373	-0.008091814
126	shp126	mixed	310	19.93461037	4295	20	1	-0.00054952	0.096988049	0.000234264	0.02925665	0.000233597	0.011331684	0.000146084	0.005563015	9.37E-05	0.002855321	0.000110036	-1.76E-16	0.00802074	-0.000825522	0.005830487	-0.001086331	0.002723198	-0.001181051	0.002304849	-0.000668689	0.001505749	-0.000494207	0.001011606	-2.20E-17	-0.045507687	0.007415754	0.010383006	0.000571116	-0.001752627	-8.62E-05	0.001202729	-0.000304595	0.000682302	-0.000260373	0.000677045	-0.366495935	-0.007302311	-0.050093916	0.004833876	-0.020494352	-0.000914946	-0.008845705
127	shp127	mixed	350	19.11610222	6125	28	1	0.001745079	0.094455408	0.001533628	0.026915439	0.001066984	0.009533994	0.001048835	0.004333087	0.000630868	0.0020458	0.000487365	-1.45E-16	0.00823818	-0.001431247	0.005612622	-0.001671964	0.002944726	-0.000930522	0.002464462	-0.000700259	0.001516399	-0.000243878	0.000934076	-1.44E-18	-0.037649345	0.009857772	0.006331851	-0.001172703	-0.000880066	-0.000434282	0.000816429	-0.000662546	0.001095791	-0.000377285	0.000656287	-0.389115373	0.00263204	-0.050102792	0.001052364	-0.024294788	0.001356182	-0.007778119
128	shp128	mixed	340	20.93250656	4435	26	1	-0.000501345	0.099151678	-0.001318091	0.031355262	-0.001253625	0.013258339	-0.000965249	0.006868562	-0.000703094	0.003827021	-0.000550209	-1.01E-16	0.005560404	0.000478232	0.003637901	0.001181264	0.001698296	0.001208244	0.00158134	0.000921644	0.00109864	0.00066378	0.000783142	-2.07E-18	-0.028404412	-0.005497422	0.007621832	-0.002677799	-0.001966613	-0.000496875	0.000642283	0.000176887	0.000481159	0.000239003	0.000454364	-0.346457927	-0.004178894	-0.042868878	-0.003473454	-0.018623881	-0.001099269	-0.008928481
129	shp129	mixed	380	21.25447083	6425	30	1	-0.005270447	0.094003448	-0.006927148	0.027624214	-0.003755762	0.010608548	-0.002768311	0.005097171	-0.001904955	0.002641079	-0.001296398	2.07E-16	0.007281206	0.001564766	0.003041214	0.003922626	0.00063545	0.00226347	0.000497506	0.001557375	8.90E-05	0.001057402	-7.12E-05	1.67E-18	-0.018446063	-0.016665737	0.010846641	-0.002172942	0.00127076	0.000508628	0.000758705	0.000544285	0.000459768	0.00047354	0.000184499	-0.407353804	-0.035638549	-0.042150631	-0.001358537	-0.020425677	0.000992209	-0.007774732
130	shp130	mixed	270	22.32992554	3040	24	1	-0.000251525	0.100006882	0.000172901	0.03142195	0.000539918	0.013066259	0.000262041	0.006753155	0.00020094	0.003773088	0.000164637	-2.18E-16	0.004011227	8.18E-05	0.001746285	0.000376334	0.000100266	0.000120703	0.000213979	1.80E-05	-1.79E-05	-2.34E-05	-1.10E-05	6.55E-18	-0.016558784	-0.000525385	0.008381689	-0.001335562	0.000864197	0.001224238	0.000557499	8.22E-05	0.000174252	5.18E-05	5.86E-05	-0.339335743	-0.000716248	-0.040601424	0.004321905	-0.023116144	-0.000484622	-0.008301358
131	shp131	mixed	310	22.44339371	4105	28	1	-0.001660646	0.094081469	-0.001527339	0.027870938	-4.97E-06	0.010497343	-0.000152401	0.004946548	-0.000166817	0.002437395	-0.000127185	-1.55E-16	0.009444008	0.001896735	0.005657658	0.003295399	0.001944045	0.002091233	0.001432945	0.001462551	0.000804629	0.000963729	0.000520879	5.51E-18	-0.036386353	-0.012273664	0.010956971	-0.002678213	0.001657171	0.001051044	0.000654152	0.000623326	0.000747971	0.000539978	0.000363014	-0.402994117	-0.006703524	-0.046430717	0.003398495	-0.021411895	0.000300324	-0.007362263
132	shp132	mixed	300	18.35304832	3865	35	1	0.008785637	0.091266086	0.006147253	0.022255643	0.005128627	0.008455198	0.002080374	0.003962146	0.001608101	0.001672642	0.000567168	1.52E-16	0.002208936	-0.002266451	-0.005543756	0.000321468	-0.001652727	-0.001541498	-0.000897382	-0.000548845	-0.000751219	-0.000761672	-4.07E-06	-1.83E-18	0.048105743	0.001423708	-0.012685102	0.001536271	0.005543598	0.000657973	-0.006305222	0.000306045	0.002348512	-0.00114829	-0.000921619	-0.415605113	0.029909678	-0.071581655	-0.000128666	-0.008305211	-0.001464451	-0.012617953
133	shp133	mixed	280	22.17812729	3865	42	1	0.000241366	0.100047714	-0.000165409	0.031250017	0.000321793	0.01284424	0.000323204	0.006392077	0.000170819	0.003479851	0.000146132	-1.90E-16	0.002973992	0.00088212	0.001256171	0.002051871	6.73E-06	0.001749905	0.000228524	0.001286533	0.000132591	0.000965743	7.19E-05	4.49E-18	-0.01254426	-0.011053726	0.007657595	-0.004487415	0.000230194	3.91E-05	-0.000351394	0.000530515	3.43E-05	0.000410994	3.22E-05	-0.325784068	-0.000489256	-0.043727053	0.001197261	-0.023353623	0.001538266	-0.010099808
134	shp134	mixed	360	23.95565796	5745	38	1	-0.001899048	0.098220625	-0.002425321	0.030937753	-0.000965125	0.01301066	-0.00042977	0.006595876	-0.000359721	0.003683819	-0.000264715	-1.76E-16	0.007439209	0.000353891	0.005767072	0.001909645	0.002817484	0.00148809	0.001922354	0.000974738	0.00124602	0.000642133	0.000863159	1.28E-17	-0.043613166	-0.007182202	0.006012249	-0.003671535	0.002736309	0.00038997	0.001239267	0.00021645	0.000834141	0.000248323	0.000594508	-0.338601616	-0.011051701	-0.047164056	0.000188577	-0.0197175	0.001851815	-0.007952826
135	shp135	mixed	350	24.20134735	6835	37	1	-0.004360964	0.094308286	-0.006329223	0.028217946	-0.003658799	0.010958375	-0.002374078	0.005276708	-0.001811962	0.002837191	-0.001269335	1.68E-16	0.007786713	0.000773872	0.004666101	0.003465974	0.001587498	0.002297472	0.001186075	0.001325818	0.000651562	0.000868933	0.000302236	1.32E-17	-0.029975844	-0.016227092	0.010421149	-0.002879988	0.002556386	0.001019128	0.000725446	0.000415924	0.000761843	0.000414122	0.000408416	-0.38778353	-0.028064094	-0.047524489	-0.005683343	-0.018851663	0.002385249	-0.007995905
136	shp136	mixed	330	19.90113068	5310	34	1	-0.000820586	0.09479045	-0.000965073	0.02670489	0.000103716	0.009128519	3.36E-06	0.004177816	-6.23E-05	0.001844264	-1.73E-06	1.75E-17	0.007966425	0.000760605	0.004914949	0.001636848	0.002682199	0.00083093	0.002593015	0.000561087	0.001553439	0.000463553	0.001050773	6.12E-18	-0.032282099	-0.007161461	0.006496296	-0.000360662	-0.002316356	0.000859895	0.000579359	0.000106938	0.001045222	0.000229016	0.000658324	-0.389769493	-0.005270852	-0.049118056	0.001631864	-0.026595308	0.001254848	-0.007465896
137	shp137	mixed	280	19.43618202	3105	31	1	0.005500451	0.095697168	0.006171284	0.02855295	0.00420077	0.011539496	0.003038061	0.005562568	0.002117466	0.002970322	0.001431068	9.51E-17	-0.00645304	0.000188737	-0.006094838	0.000693094	-0.004023279	-7.68E-05	-0.002533096	-0.000384086	-0.001580824	-0.00043589	-0.00105365	1.04E-16	0.035527364	-0.005468386	0.003131341	0.002970224	-0.002162617	0.001883039	-0.001663951	0.000318533	-0.000827091	2.39E-05	-0.000555849	-0.363850918	0.030095428	-0.047488588	0.00561769	-0.020489585	0.000282061	-0.007690738
138	shp138	mixed	280	17.36940002	2855	NA	1	-0.001728426	0.090795443	-0.003050261	0.02660518	-0.002489733	0.009640653	-0.001640028	0.004098662	-0.001210983	0.001873596	-0.000811055	4.05E-17	0.013367305	-0.000141966	0.011987661	0.001089027	0.006076718	0.001208991	0.003564958	0.000536228	0.002116909	0.000275557	0.001198761	-1.60E-17	-0.066685738	-0.00613039	0.005585074	-0.003543655	0.003579439	0.002682213	0.003134228	-0.000683319	0.000839411	0.000651622	0.001425963	-0.40760365	-0.007465109	-0.05092095	-0.005576499	-0.01942461	-0.002283855	-0.008101157
139	shp139	mixed	360	25.4294529	6125	32	1	-0.004752915	0.092334969	-0.002762447	0.027194819	-0.000427303	0.009941403	-0.000645146	0.004238218	-0.000518898	0.001686122	-0.000431723	-8.53E-17	0.012741992	0.002471159	0.011938043	0.003194185	0.006905606	0.001302067	0.004470239	0.000836545	0.003186976	0.000342602	0.002039736	2.75E-17	-0.081097149	-0.012857134	0.008359367	0.001649745	-0.000440885	0.001291867	0.003003654	0.000619121	0.001568415	0.000398559	0.001390471	-0.387809353	-0.008582926	-0.059677106	0.004196872	-0.016562267	0.000183489	-0.009981712
140	shp140	mixed	410	24.44631004	10760	45	1	-0.002233406	0.091838798	-0.003844088	0.025732372	-0.003147641	0.009390699	-0.00196274	0.003900048	-0.00139323	0.001797737	-0.000979588	-4.47E-17	0.00400335	0.000965634	0.00379425	0.002204863	0.002501349	0.001814848	0.001930391	0.001065587	0.001283945	0.000545498	0.00077423	2.10E-17	-0.020806514	-0.009431645	-0.00063226	-0.00283682	0.000289065	0.001375175	0.000721117	0.000776321	0.000884943	0.000467961	0.000594712	-0.404128665	-0.006208021	-0.05389364	-0.008458929	-0.020750466	0.000950197	-0.00825912
141	shp141	mixed	280	20.45773888	2880	33	1	0.000309183	0.097343872	-0.000896995	0.029145159	-0.000586879	0.011975985	-0.000563932	0.005813612	-0.000305586	0.002912842	-0.00036973	-1.53E-16	0.005688605	0.000735136	0.007235546	0.000921898	0.003468207	0.001159146	0.002887541	0.000529396	0.001977176	0.000562059	0.001230052	-6.45E-19	-0.052633259	-0.00626045	0.010241179	-0.0009175	-0.005616762	-0.000123591	0.004175097	0.000453988	-0.000597749	5.59E-05	0.001547691	-0.371589465	0.003094686	-0.05203453	-0.005014115	-0.01421883	0.000768886	-0.012226845
142	shp142	mixed	330	23.38709641	4885	44	1	-0.002187554	0.094800549	-0.003206568	0.027706908	-0.002007763	0.010893641	-0.001679287	0.005141598	-0.001297574	0.002585721	-0.000937604	2.55E-17	0.004568085	0.002362478	0.002473391	0.004114917	0.000812819	0.003053219	0.000757695	0.002136148	0.000481535	0.001448994	0.000257454	4.77E-18	-0.02260091	-0.019180944	0.009278659	-0.003912744	5.46E-06	0.000941329	0.00012181	0.000643469	0.000488299	0.000722785	0.000281567	-0.374052881	-0.012052517	-0.053302221	-0.00278168	-0.019135656	-0.000335084	-0.008263422
143	shp143	mixed	300	19.3258667	4075	24	1	-0.002328822	0.097239835	-0.002888737	0.031222962	-0.002314016	0.01250982	-0.001660896	0.006175827	-0.001275265	0.003246377	-0.000778005	-2.01E-16	0.013414348	-0.001868937	0.010813789	-0.000924716	0.004543457	-0.001317873	0.003184703	-0.000930919	0.00215385	-0.000820117	0.001457749	2.12E-16	-0.067854237	0.005088755	0.01352658	0.000685278	-0.000199102	0.001231632	0.002647085	-0.00056744	0.000745718	-3.03E-05	0.001111708	-0.373206712	-0.022392246	-0.043234197	-0.001136411	-0.015984218	-0.001937889	-0.009990388
144	shp144	mixed	300	22.03242683	4140	36	1	-0.001518579	0.098467289	-0.002138901	0.03091942	-0.000588037	0.012754698	-0.000462693	0.006496694	-0.000537496	0.003548054	-0.00040704	-8.59E-17	0.006829804	0.001676279	0.004359957	0.003712232	0.001821493	0.002733803	0.001527677	0.001915032	0.000981475	0.001439664	0.000655429	-7.61E-18	-0.028667096	-0.016769909	0.006975336	-0.005301288	0.000742707	0.000531342	0.000416243	0.000574721	0.000682607	0.000593892	0.000465517	-0.351140775	-0.009078016	-0.040976659	0.000887856	-0.021015179	0.001146977	-0.008831674
145	shp145	mixed	290	20.59802628	3810	28	1	-0.000424633	0.095338338	-0.000760508	0.027680686	-0.000233735	0.011102494	-0.00037102	0.005077254	-0.000169768	0.002632254	-0.00026808	4.04E-17	0.004543893	0.001110613	0.005737237	0.001016973	0.00325734	0.001024931	0.002169409	0.000578094	0.001304664	0.000523858	0.000899833	-3.36E-18	-0.040185859	-0.008176957	0.001886298	0.002147429	0.0001554	-0.001839121	0.003066049	0.001114551	-0.000415571	0.000128384	0.001248479	-0.365737815	0.001665545	-0.05710685	-0.004019915	-0.018299668	0.002347108	-0.009653055
146	shp146	mixed	310	21.55630112	4330	24	1	0.001414668	0.099077376	0.001653656	0.031701694	0.001044935	0.013350377	0.000967199	0.006846318	0.000690768	0.00385556	0.000504193	7.26E-17	0.00489916	0.000198311	0.003296171	0.00061528	0.001312292	0.000833705	0.001013945	0.000538556	0.000719678	0.000393839	0.000512198	3.44E-18	-0.020656565	-0.00181408	0.003842902	-0.002935491	0.000939352	-3.05E-06	0.000288037	0.000254145	0.000380203	0.000116694	0.000287364	-0.359350065	0.013035855	-0.035944738	0.000513577	-0.020658185	0.000668193	-0.008632576
147	shp147	mixed	210	16.79473305	1600	30	1	-0.001510742	0.102089348	-0.001493735	0.032670662	-0.000381034	0.013768334	-0.000351111	0.007198754	-0.000369766	0.003999537	-0.000261888	-1.82E-16	0.005530738	0.000935032	0.003628879	0.002156424	0.001630701	0.001416253	0.001406341	0.001042901	0.000951025	0.000891358	0.00063311	-1.17E-17	-0.033085319	-0.009211088	0.00948752	-0.003173152	-0.002096897	0.000237344	0.000721365	0.000769825	0.000503441	0.000171283	0.000372675	-0.310283353	-0.015137794	-0.044879891	0.003452284	-0.02050451	0.000107035	-0.010422855
148	shp148	mixed	260	17.47875977	2505	39	1	0.00077234	0.091944021	0.00076207	0.026691134	0.00092182	0.009698049	0.000487803	0.004858428	0.000281948	0.002405535	0.000180377	-3.51E-17	0.008746225	0.001799358	0.003407847	0.003010334	-0.000141129	0.002299273	0.000316983	0.001459729	5.27E-05	0.001040093	9.46E-05	-8.69E-18	-0.026360548	-0.007888699	0.015131572	-0.004061867	-0.000781289	0.001274914	3.92E-05	0.000676198	6.08E-05	0.000595441	6.91E-05	-0.435947402	-0.001810628	-0.041600231	0.003079213	-0.020933316	-0.001095787	-0.006439396
149	shp149	mixed	320	22.59462357	3885	56	1	-0.00198754	0.098015565	-0.003429682	0.030479992	-0.002121997	0.012531527	-0.001323523	0.006250121	-0.001023749	0.003451783	-0.000742496	1.32E-16	0.004207161	0.000664872	0.002765372	0.002243416	0.001057101	0.001908382	0.000855851	0.001311679	0.000583653	0.000914777	0.00034635	1.42E-17	-0.01732971	-0.010479888	0.004507255	-0.004069847	0.001614598	-9.58E-05	0.000245623	0.0004875	0.000429082	0.000380968	0.000297614	-0.35533439	-0.016565035	-0.041955208	-0.004036242	-0.021018715	0.001433782	-0.008820732
150	shp150	mixed	270	20.22778511	3330	23	1	0.000131359	0.097715674	-0.000196367	0.029733477	3.91E-05	0.01218447	8.15E-05	0.006014288	7.26E-05	0.003206036	6.59E-05	-1.22E-16	0.001981327	0.001216934	0.000413578	0.002037639	-0.000473186	0.001669886	-0.000200303	0.001204458	-0.000171112	0.00087293	-0.000107353	4.39E-18	-0.00811095	-0.009287225	0.007344632	-0.002600722	-0.000410076	-7.16E-05	-8.79E-05	0.000588525	-0.000165571	0.00044707	-8.10E-05	-0.357359249	-0.00186237	-0.046665613	-0.000213633	-0.020978347	0.000735684	-0.008605924
151	shp151	mixed	270	20.36593246	2548	29	1	-0.003136373	0.098876468	-0.004544323	0.031027582	-0.002919269	0.012744479	-0.001833603	0.00623655	-0.001395529	0.003417743	-0.001077618	-2.45E-16	0.00615065	0.000651086	0.004651834	0.002575209	0.002316763	0.002220906	0.001716695	0.001496442	0.001215121	0.001071311	0.00075632	-1.61E-17	-0.030161775	-0.012890094	0.004193113	-0.00391726	0.001544956	-0.000461084	0.000602639	0.00065261	0.00074814	0.000438241	0.000639476	-0.338344385	-0.023076158	-0.043303878	-0.005259062	-0.020780266	0.001484187	-0.009841784
152	shp152	mixed	250	17.34680939	2392	23	1	0.000668857	0.099666024	0.000183359	0.031976022	-4.88E-05	0.013276275	0.000104019	0.006583975	5.39E-05	0.003524302	7.54E-05	-4.81E-17	0.0090192	-0.000589339	0.007606605	-0.000581283	0.004195504	-0.000387147	0.002952254	-0.000429957	0.00202148	-0.000215086	0.001381875	-1.50E-17	-0.04818981	0.002133357	0.001235496	0.000387922	0.001355907	0.000342425	0.001279337	0.000140053	0.001294979	-6.14E-05	0.000810411	-0.337065487	-0.001636645	-0.040321035	-0.002367158	-0.021977273	0.000536209	-0.009472675
153	shp153	mixed	300	24.56996155	3800	28	1	-0.000119907	0.097705354	-0.000854234	0.029894187	-0.000603132	0.012303978	-0.000326	0.006161013	-0.000218056	0.003380649	-0.000149514	-6.36E-17	0.001703426	0.000728274	3.02E-05	0.001479143	-0.000825637	0.001294262	-0.000465705	0.001018888	-0.000413079	0.000643403	-0.000331842	2.03E-17	-0.00465258	-0.007647731	0.007772213	-0.002425659	0.000959262	-0.000425272	-8.73E-05	0.000238781	3.14E-06	0.000273141	-0.000103971	-0.356094805	-0.001039552	-0.044557406	-0.00247842	-0.021789029	0.000749508	-0.00807648
154	shp154	mixed	270	17.86363983	2674	24	1	-0.001830018	0.092609999	-0.001414825	0.026251599	-0.000496072	0.00940435	-0.000470558	0.00417209	-0.000324638	0.001923072	-0.00024148	1.11E-16	0.007381689	0.002776669	0.005247627	0.003752863	0.002301662	0.002186122	0.001475881	0.001435348	0.000843556	0.000953636	0.000473339	-1.68E-17	-0.029686441	-0.016284791	0.004736805	2.08E-05	0.001617426	0.001183276	0.000805682	0.000854728	0.000644129	0.000636506	0.000379412	-0.412255889	-0.006878441	-0.046364146	0.000140828	-0.023304565	-0.000240035	-0.007342249
155	shp155	mixed	310	18.1154747	3590	22	1	-0.000951321	0.093416533	-0.002440954	0.026792358	-0.001924071	0.009821081	-0.000855668	0.004181744	-0.000500397	0.002011589	-0.000298702	5.38E-17	0.003903187	-0.000469894	0.002362952	0.000770881	0.000324487	0.001165974	4.97E-05	0.000644717	4.03E-05	0.000492324	-2.37E-05	-3.39E-18	-0.016604335	-0.000934104	0.006203925	-0.004373226	0.001399436	4.25E-05	0.000184456	0.000497882	1.31E-05	0.000301256	9.44E-06	-0.397123672	-0.009752019	-0.050551229	-0.005075551	-0.020731904	0.001790685	-0.009032389
156	shp156	mixed	260	19.68067169	2410	32	1	-0.00073747	0.098805894	-0.001225977	0.029603396	-0.000974382	0.012071368	-0.000631421	0.005934423	-0.000453451	0.003143725	-0.000284006	1.69E-16	0.00059783	0.000414795	0.000542901	0.000801904	0.000177129	0.000875122	0.000135903	0.000704274	0.000114114	0.000552452	5.74E-05	8.94E-17	-0.004840914	-0.003464738	0.00077979	-0.001655978	0.000734064	-0.000977814	-0.000378824	0.000492346	0.000166018	2.01E-05	8.03E-05	-0.331832196	-0.005396576	-0.052247251	-0.003737333	-0.023540823	0.001093496	-0.007546279
157	shp157	mixed	260	19.34257889	2460	27	1	0.002510272	0.097289118	0.00098467	0.029920445	0.000336299	0.012018692	0.000386424	0.005225172	0.000485981	0.002757346	0.00035969	6.47E-17	0.009400834	-0.001007556	0.010213626	-0.002153792	0.005171307	-0.001692184	0.004211735	-0.001182182	0.002483498	-0.000699096	0.001856511	-9.15E-17	-0.075727756	0.021239083	0.002302271	-0.003844494	0.002947692	0.001804308	0.000954923	-0.001338671	0.001800411	-0.000238466	0.001096015	-0.350200891	-0.012795957	-0.048311087	0.009668994	-0.024193282	-0.003382915	-0.008018583
158	shp158	mixed	250	17.65716171	2320	19	1	-0.005282419	0.098331355	-0.004121731	0.029580932	-0.001310338	0.011925202	-0.001236235	0.005617818	-0.000753148	0.002879922	-0.000543065	-8.45E-17	0.00679116	0.00291762	0.00458337	0.003897686	0.003135947	0.001998399	0.001862847	0.001346221	0.001222267	0.000946944	0.000780004	-1.85E-17	-0.021194869	-0.018479098	-0.000442755	0.00060595	0.000836565	0.00124185	0.001112158	0.000985428	0.000760639	0.000553033	0.000490546	-0.362965523	-0.030841158	-0.041163	0.007444974	-0.024197041	-0.000325052	-0.009328856
159	shp159	mixed	260	20.32825851	2345	28	1	-0.001339171	0.102333913	-0.002708546	0.033996944	-0.001678927	0.014534127	-0.001267036	0.007851902	-0.001061708	0.004502996	-0.000845957	-7.71E-17	0.009206863	0.000102239	0.005720212	0.002072551	0.002478789	0.001789782	0.002419804	0.001374082	0.001640297	0.001040816	0.001187095	-4.89E-19	-0.040026205	-0.009154167	0.010260121	-0.005981654	-0.002437626	-0.000544537	0.001414907	-3.42E-05	0.000609701	0.00033172	0.000796461	-0.32128655	-0.015056983	-0.03204781	-0.001902002	-0.019061575	-0.001399173	-0.01015404
160	shp160	mixed	250	19.14156914	2450	24	1	-0.002533054	0.100001884	-0.0029264	0.031333162	-0.001974311	0.013125912	-0.001643028	0.006632484	-0.001176334	0.003626488	-0.000855669	2.86E-17	0.004996251	0.000171541	0.004280297	0.000117859	0.002734457	-0.00036615	0.001966885	-0.000346172	0.001368537	-0.000335909	0.000960083	-7.97E-18	-0.02869056	-0.002787686	-0.001229519	0.003428805	0.000338994	0.000419195	0.000590794	0.000420416	0.000753456	7.73E-05	0.000493754	-0.332205381	-0.0205197	-0.041873267	-0.00243552	-0.022682698	-0.000724836	-0.008583913
161	shp161	mixed	260	20.77867126	2892	34	1	-0.000870381	0.097351957	-0.001849564	0.029785464	-0.001451686	0.012250728	-0.000846474	0.005939643	-0.00070998	0.00319097	-0.000523375	-1.05E-16	0.002093317	0.002069536	0.002056581	0.003219601	0.000922528	0.002432076	0.000573449	0.00174923	0.000338043	0.001244897	0.000184668	1.19E-17	-0.012726218	-0.016642147	0.000421599	-0.002304243	0.001718287	0.000102501	0.000558087	0.000681614	0.00028246	0.000602417	0.000239469	-0.36054341	-0.004234357	-0.044458278	-0.005992839	-0.020794884	0.001237805	-0.009100404
162	shp162	mixed	380	20.4042511	7820	27	1	0.001094667	0.093611285	-0.00099754	0.027667394	-0.001159673	0.01025216	-0.000443151	0.004648431	-0.000498255	0.002252075	-0.000391332	1.63E-16	0.009984345	0.000436329	0.006886891	0.002407499	0.002755016	0.002964167	0.00182407	0.001983409	0.001072276	0.001460788	0.000625567	-8.12E-18	-0.041647326	-0.007979318	0.008559722	-0.007301634	0.001649187	-0.000208784	0.001542337	0.000506589	0.000913048	0.000710343	0.000551285	-0.403379368	0.005022309	-0.046269259	-0.00625995	-0.021201818	0.000699936	-0.008142811
163	shp163	mixed	240	18.06428146	2205	32	1	0.000179656	0.098196455	6.74E-05	0.029325984	-0.000429522	0.012079571	0.00024767	0.005715854	8.71E-05	0.003027349	0.000198408	-3.19E-18	0.003571703	-0.003087379	0.004639577	-0.003109422	0.002060263	-0.002293224	0.001846816	-0.001382388	0.001143557	-0.000962782	0.000869363	1.04E-16	-0.04454194	0.022512918	0.00855585	-0.003370025	-0.002071028	0.00038686	0.000842283	-0.00142422	0.000640798	-0.000262027	0.000440408	-0.34498212	-0.01367441	-0.055638571	0.005497039	-0.018399817	-0.001457482	-0.009462572
164	shp164	mixed	310	19.18369675	3955	34	1	-0.000197686	0.097706654	0.000752458	0.029170168	0.001046844	0.011682613	0.000648853	0.005471483	0.000475607	0.002812694	0.000300143	1.41E-16	0.003595139	0.000842698	0.003532975	0.000875883	0.00245875	0.000598088	0.001827912	0.000491582	0.001324112	0.000399957	0.000929024	2.54E-16	-0.024284723	-0.002981812	-0.001094208	-0.000998715	-7.91E-05	-0.000372935	0.000222413	0.000356871	0.000598979	0.000146152	0.000528845	-0.342190426	-0.002873038	-0.052851854	0.006975648	-0.021992343	-0.001009861	-0.008922943
165	shp165	mixed	300	19.40393066	3475	29	1	-0.004155407	0.095574097	-0.005149009	0.029062136	-0.0038631	0.012026803	-0.002802108	0.005779941	-0.002053867	0.003100475	-0.001491615	-1.57E-16	0.004506511	0.001262921	0.004191112	0.002529912	0.002688272	0.002115092	0.001702402	0.001405643	0.001025227	0.000919525	0.00059144	-6.25E-18	-0.02063913	-0.010002261	-0.000651438	-0.003222253	0.000657661	-0.000122338	0.001493222	0.000878047	0.00099509	0.000536406	0.00056604	-0.37460106	-0.025328915	-0.045137855	-0.004874938	-0.017062429	-0.000969901	-0.009050625
166	shp166	mixed	290	18.89650726	2910	28	1	-0.005260486	0.096773501	-0.005189263	0.030226124	-0.003306956	0.012588396	-0.002560852	0.006148234	-0.001987596	0.003251216	-0.001490794	-7.42E-17	0.008970432	0.001204615	0.008051221	0.003053591	0.004905629	0.002285146	0.003225242	0.001438924	0.002062612	0.000901835	0.001296374	-1.24E-17	-0.055498628	-0.019107047	0.00091045	-0.001072428	0.003368275	0.001747021	0.001703966	-0.000242049	0.001059001	0.000890287	0.001256646	-0.343684366	-0.01907872	-0.047624284	-0.007656596	-0.020227114	-0.001442451	-0.007568464
167	shp167	mixed	280	20.01741028	3360	38	1	-0.00340353	0.096494017	-0.005103521	0.028972321	-0.0035003	0.01145926	-0.002323341	0.005587424	-0.001694774	0.002970585	-0.001165471	-2.13E-16	0.004000982	7.28E-05	0.00221882	0.001557319	0.000687896	0.001202722	0.000603001	0.00075008	0.000265836	0.000572234	0.000111801	-8.67E-18	-0.016684567	-0.006293938	0.006619278	-0.002704138	-4.87E-05	0.000234507	0.000740889	0.000259841	0.000392133	0.0002655	0.000214465	-0.369173232	-0.024950093	-0.046667119	-0.00606857	-0.020683918	0.001562379	-0.00837466
168	shp168	mixed	320	19.19763565	4040	32	1	-0.004263942	0.096807278	-0.0049145	0.029112353	-0.00294759	0.01100613	-0.001752263	0.005216188	-0.001146347	0.002637932	-0.000771094	6.97E-18	0.007728025	-0.000783856	0.005604317	0.001266205	0.002376521	0.000767044	0.001477525	0.000403197	0.000818698	0.000336823	0.000453965	-8.54E-18	-0.044448801	-0.006071346	0.010017529	0.000434994	0.00117606	-0.001494852	0.001841564	0.000797006	0.000719069	-0.000155269	0.000416252	-0.360067624	-0.026445102	-0.051176963	-0.004227274	-0.021425772	0.004101375	-0.009398588
169	shp169	mixed	230	16.2244854	2065	31	1	-0.002866643	0.09712636	-0.001335933	0.027797036	-0.001397096	0.012044079	-0.001187694	0.005235451	-0.000722034	0.002939063	-0.00088931	2.15E-16	-0.002953226	-0.002165253	-0.010929864	-0.003713389	-0.003539319	-0.002051586	-0.003318754	-0.001162501	-0.001603615	-0.000792924	-0.001268348	3.02E-16	0.074157956	0.025652546	-0.012754677	-0.008228845	0.001447157	0.003016653	-0.003721946	-0.004271437	-0.000917594	0.00189473	0.000193709	-0.397132299	0.00477462	-0.053028984	-0.013882252	-0.013771548	0.005053494	-0.010781163
170	shp170	mixed	300	17.85847855	3310	42	1	0.000961675	0.099423051	0.000656204	0.029414674	0.000781249	0.011373331	0.000413361	0.00562908	0.000328133	0.002800135	0.000248243	1.08E-16	0.003087321	0.001223081	0.000321273	0.00184126	-0.000571837	0.001426896	-3.96E-05	0.001133429	-0.000188077	0.000886102	-4.25E-05	-2.35E-17	-0.013768265	-0.009976055	0.012875031	-0.001737237	-0.003057126	0.000123336	-0.00016577	0.000386256	-9.04E-05	0.000471428	-8.61E-05	-0.328667543	-0.000630774	-0.052800596	0.001763611	-0.026179311	2.49E-05	-0.008133452
171	shp171	mixed	340	18.18851852	5110	24	1	0.003975375	0.092486915	0.001834232	0.028285414	-0.000612959	0.010037207	1.48E-05	0.004177152	6.10E-05	0.00169978	4.72E-05	1.60E-16	0.019106684	-0.002562383	0.015056421	-0.00273303	0.007743988	-0.000567967	0.005053011	-0.000335729	0.003141779	-0.000112305	0.001948777	1.84E-16	-0.069299901	0.007849132	0.002540368	-0.002414419	0.003318884	-0.001264937	0.003033365	-0.00031765	0.002125312	-0.00017706	0.001457459	-0.414555117	0.008550708	-0.037315312	-0.006417064	-0.023800884	-0.000701849	-0.008457119
172	shp172	mixed	330	19.73288155	5470	27	1	-0.004812387	0.094013234	-0.006454679	0.027731747	-0.003438427	0.010170152	-0.002552117	0.004758245	-0.00172518	0.00231331	-0.001198435	-2.04E-16	0.010275092	0.001757961	0.005427541	0.004468776	0.001978053	0.002754736	0.001525553	0.001844754	0.000701378	0.001176401	0.000326316	-9.27E-18	-0.029201899	-0.017695367	0.010665367	-0.002930671	0.000759663	0.000480625	0.001413545	0.001052147	0.000743591	0.000706464	0.000415333	-0.41235101	-0.029756448	-0.039585528	-0.001481757	-0.022295613	0.00071381	-0.008270099
173	shp173	mixed	350	22.3318882	6185	20	1	-0.001590533	0.093819879	-0.003338927	0.027936198	-0.002336256	0.010615944	-0.001538697	0.00492359	-0.001189827	0.002429569	-0.000870508	-2.84E-17	0.008461465	0.001183209	0.005735347	0.003221881	0.002348959	0.002690172	0.001764837	0.001727092	0.001053495	0.001129734	0.000629966	6.47E-18	-0.034686607	-0.013382866	0.007883059	-0.004486182	0.001187179	0.000575891	0.001244387	0.000734874	0.000835723	0.000648285	0.000553023	-0.40137669	-0.007432801	-0.04535155	-0.005755118	-0.020565371	0.000446378	-0.00814347
174	shp174	mixed	350	23.01483154	6860	37	1	0.000128175	0.095491547	-0.001386411	0.029095404	-0.002375657	0.01151187	-0.001559145	0.005400498	-0.00111329	0.002749582	-0.000721125	-2.41E-16	0.007124704	-0.002936259	0.007790278	-0.002483348	0.004479057	-0.001582628	0.002744793	-0.001071642	0.002045604	-0.001004666	0.001427179	-6.08E-17	-0.066360584	0.011928094	0.007609625	-0.000614681	0.00102154	0.000408159	0.001184659	-0.000353469	0.000872342	-0.000325615	0.000788374	-0.348988796	-0.007897669	-0.061184234	-0.005614133	-0.015988489	-0.002050142	-0.00902908
175	shp175	mixed	320	17.97103691	5680	21	1	-0.004058587	0.097662144	-0.005705498	0.030092679	-0.003446701	0.011739266	-0.002581415	0.005868247	-0.001800905	0.003104996	-0.001285028	-1.28E-16	0.009380322	0.000557897	0.005240773	0.002774662	0.001900947	0.001855326	0.00151466	0.001351849	0.000788061	0.000989751	0.000434788	-1.75E-17	-0.032555665	-0.012048713	0.010484954	-0.002599348	0.000753613	-0.000499945	0.001295343	0.000418275	0.00080884	0.000386394	0.000495926	-0.373995124	-0.03044142	-0.038573451	-0.003229297	-0.022318959	8.20E-05	-0.008482566
176	shp176	mixed	480	25.85981178	13775	26	1	-0.000785228	0.09086167	-0.001476817	0.025957461	-0.001561773	0.008998829	-0.001053355	0.00354449	-0.000611385	0.00140734	-0.000355343	-6.92E-18	0.012249651	-0.001355119	0.010383466	-0.001141365	0.005900392	-0.000724956	0.004178906	-0.000633786	0.002715642	-0.000708135	0.001822602	2.89E-17	-0.06418972	0.000920816	0.002941399	0.003397141	0.002276928	-9.37E-06	0.001554843	-0.000238264	0.001662809	-9.97E-05	0.001227349	-0.407187276	-0.000435795	-0.054044083	-0.00669466	-0.022346105	0.001180067	-0.007320817
177	shp177	mixed	390	23.94433212	8615	30	1	0.00020595	0.096133877	6.44E-05	0.029181432	0.000629587	0.011263411	0.000574795	0.005408595	0.000327582	0.002803992	0.000217224	1.23E-16	0.007014056	0.00142038	0.004156183	0.002498596	0.001429169	0.001916434	0.001346595	0.001361936	0.000850179	0.000939784	0.000589825	9.29E-18	-0.027591701	-0.011202076	0.008106831	-0.002828093	0.000398435	0.000357803	0.000456851	0.000458627	0.000433101	0.000432297	0.000350672	-0.38461459	0.005911591	-0.042593139	0.000970999	-0.022546257	0.001592378	-0.008604146
178	shp178	mixed	320	18.27898598	4345	26	1	-0.001903907	0.094507836	-0.001085778	0.026404489	-0.000301128	0.009540559	-0.000200935	0.004343537	-0.000129693	0.00198558	2.17E-06	9.70E-17	0.005747747	0.00028972	0.004333919	0.000858223	0.001195936	0.000159354	0.001642792	0.000379604	0.000948428	0.000171426	0.000544587	2.02E-16	-0.037145307	-0.002237564	0.016215914	-0.000309794	-0.006661478	0.000274427	0.002930141	-0.000155698	-0.000775692	0.000260897	0.00115902	-0.406193141	-0.01216934	-0.053152667	0.004288464	-0.017691828	-0.000855225	-0.011048577
179	shp179	mixed	450	26.07869148	11940	33	1	-0.002512076	0.094828482	-0.003209531	0.029160916	-0.001711816	0.011103732	-0.001458313	0.005268482	-0.000970902	0.002674806	-0.000674655	2.08E-17	0.011952839	-0.000775943	0.00828892	-0.000427735	0.003838472	-0.000868928	0.003080678	-0.000643037	0.002092281	-0.000755783	0.001502544	-3.57E-17	-0.044784662	0.002867774	0.005636638	0.002313663	0.001029437	0.000785046	0.001122189	4.50E-05	0.000995868	-0.000104637	0.000828145	-0.407083417	-0.01762357	-0.037566896	0.000204912	-0.02179565	-0.000400088	-0.007879253
180	shp180	mixed	380	21.62281036	7435	28	1	-0.000312358	0.098793228	-0.002117006	0.030580905	-0.000800943	0.011401233	2.04E-05	0.005397499	-0.000299088	0.002853431	-8.08E-05	4.84E-18	0.009013201	-0.001525036	0.006258098	0.000323505	0.002807371	0.000261597	0.002608287	-0.000418822	0.001832628	-0.00013792	0.001085952	3.81E-18	-0.049384146	0.00147889	0.006128919	-0.002478878	0.001151623	0.001866559	1.46E-05	0.000120105	0.001348502	-0.000296264	0.000773694	-0.335693472	-0.009519092	-0.047586632	-0.002554323	-0.026209048	0.004227284	-0.010205641
181	shp181	mixed	330	20.09659386	5615	27	1	0.000714695	0.098820072	0.001025826	0.029524719	0.001550215	0.011457465	0.001073298	0.005785193	0.000851457	0.002961021	0.000612538	-2.74E-17	0.004137604	0.00082221	0.000668904	0.001502343	-0.000464198	0.00106413	0.000202064	0.000931611	-5.95E-05	0.000666676	3.94E-05	4.54E-18	-0.012028651	-0.007783663	0.012610737	-0.001484245	-0.002803271	1.88E-05	-0.000279823	0.000438938	1.49E-05	0.00032127	-6.08E-05	-0.347292452	-0.000550958	-0.047202263	0.006148581	-0.026052669	0.001137277	-0.007945058
182	shp182	mixed	440	24.33839035	10885	31	1	0.005576131	0.090737122	0.006499278	0.026409265	0.003639172	0.009550754	0.002357449	0.004606964	0.001427341	0.002368605	0.000946677	6.79E-17	-0.011510089	-0.001418934	-0.00683159	0.000170113	-0.002326355	-0.000735863	-0.001747286	-0.000678456	-0.00112317	-0.000557129	-0.000864819	1.35E-16	0.044044158	-0.004390462	-0.013122284	0.004838276	-0.001427299	-0.00035881	0.000335857	-0.000391591	-0.000780113	-0.000174567	-0.000366908	-0.437445279	0.034136918	-0.047363631	0.005432235	-0.019271476	-0.003688892	-0.004968675
183	shp183	mixed	330	20.11424828	5845	26	1	-0.001539084	0.092629427	7.17E-06	0.028268938	0.000943435	0.010268333	0.000611479	0.004506665	0.000328908	0.002006843	6.55E-05	-2.09E-16	0.015194541	0.002886122	0.011964341	0.003613076	0.006050674	0.002384332	0.004207631	0.001747103	0.002744045	0.001243502	0.001808853	-7.16E-18	-0.054541858	-0.013130491	0.003090721	-0.001819363	0.001735952	-4.52E-05	0.001902653	0.000673262	0.001508699	0.000556317	0.001155657	-0.422540163	0.004138672	-0.036302241	0.00358884	-0.022114824	0.000456253	-0.008331791
184	shp184	mixed	340	23.96921539	5975	36	1	-0.001481525	0.095228262	-0.001340613	0.028325347	-0.000560036	0.011477721	-0.00040833	0.005564006	-0.00032749	0.002956841	-0.000179455	1.77E-16	0.00569622	0.001914063	0.003929363	0.003026202	0.001307845	0.001863866	0.001061099	0.00140996	0.000650908	0.000834962	0.000470974	1.84E-17	-0.031379598	-0.016365897	0.008848468	0.001196289	0.002455596	-0.000373526	-0.00112945	0.000739387	0.001296646	0.000354391	-6.28E-05	-0.382579211	-0.001362547	-0.050103241	-0.00248676	-0.020060182	0.001941641	-0.005631941
185	shp185	mixed	350	20.62511826	6060	24	1	-0.007404288	0.093922473	-0.006617265	0.026425593	-0.003174604	0.010023135	-0.002567701	0.00453689	-0.001734827	0.002186457	-0.001220717	-6.36E-18	0.009589534	0.002548402	0.006253662	0.004250161	0.004050875	0.001875919	0.002757151	0.001127756	0.00171055	0.000564068	0.001064846	9.91E-21	-0.038432604	-0.020181705	0.005996171	0.002631379	-0.000539399	0.001692924	0.001074272	0.000986444	0.001084274	0.000526227	0.000724193	-0.38548496	-0.033238108	-0.053819334	0.002089985	-0.020715592	0.000761054	-0.007570128
186	shp186	mixed	340	19.1674614	5495	30	1	-0.002673037	0.089849551	-0.003384695	0.024840684	-0.001506265	0.009160916	-0.000823684	0.004188841	-0.000472526	0.001991884	-0.000258822	-1.43E-16	0.003761488	0.002336247	0.00100091	0.00396994	-0.000289979	0.002577948	7.10E-05	0.001592171	-9.49E-05	0.001083815	-9.50E-05	-1.11E-17	-0.011040478	-0.013918837	0.009606137	-0.002082119	-0.001666792	0.001264506	0.000256705	0.000890414	-1.71E-05	0.000669017	-4.88E-05	-0.434355716	-0.017236018	-0.050072208	5.98E-05	-0.018433993	0.002042673	-0.007235133
187	shp187	mixed	400	25.61697769	8610	29	1	0.000970653	0.095595772	0.000723897	0.029086824	0.000345659	0.011050218	0.000576183	0.005036485	0.000435117	0.002555842	0.000305292	2.44E-16	0.009233303	-0.000803422	0.006343279	-0.000745128	0.002634339	-9.18E-05	0.002139451	-0.000112769	0.001521713	-0.000245857	0.001045056	2.84E-16	-0.04285544	0.005900156	0.008203071	-0.002273309	0.001454683	5.82E-05	0.0005469	1.37E-05	0.000764205	-0.000104698	0.000641438	-0.381804828	0.007877325	-0.046566627	0.001134541	-0.021700564	0.000361818	-0.009075009
188	shp188	mixed	340	20.62146378	5200	29	1	-0.005440445	0.093998676	-0.006468884	0.027317414	-0.003283208	0.009736154	-0.002655604	0.004595557	-0.001843841	0.002150184	-0.001221586	-3.64E-17	0.012299081	0.000857379	0.007138448	0.003223011	0.003056429	0.001235395	0.002343515	0.000673437	0.001173445	0.000344756	0.000723135	-3.30E-19	-0.045109943	-0.01480285	0.012252934	0.000958017	0.000217117	0.001323262	0.001709578	0.000554226	0.000976332	0.000354305	0.000584103	-0.403705299	-0.027669412	-0.046442947	-0.002535747	-0.022407346	0.001240054	-0.007464094
189	shp189	mixed	360	19.30400658	6010	30	1	0.000402066	0.097561827	-0.001495006	0.031672758	-0.001024347	0.012475813	-0.000687154	0.006355815	-0.000496518	0.003474065	-0.000356071	1.35E-16	0.007945347	0.001778652	0.002697081	0.003460483	-0.000668292	0.00243276	0.000261976	0.001648563	8.84E-05	0.001263109	-3.85E-05	-3.61E-18	-0.017757676	-0.014841539	0.014711865	-0.002897131	-7.58E-06	3.31E-06	-0.000142967	0.000647281	0.000204803	0.000556083	7.16E-05	-0.399586805	-0.007102838	-0.028271055	-0.003548948	-0.021434215	0.000525953	-0.009712871
190	shp190	mixed	450	19.66856575	12575	23	1	9.62E-05	0.097559645	-0.001232994	0.030426563	-0.001301375	0.010705117	-0.000697898	0.005053143	-0.000631181	0.002380354	-0.000507191	-1.50E-16	0.015306116	-0.000287484	0.009508328	0.000998426	0.003840869	0.001515694	0.003360242	0.000979023	0.002076918	0.000742085	0.00134084	-5.16E-19	-0.055533393	-0.004105794	0.009945141	-0.005236483	0.000934925	-0.000277676	0.001519779	0.0003919	0.001400862	0.000393761	0.001006768	-0.382097549	-0.000577586	-0.036254919	-0.003312669	-0.026886144	-0.00093839	-0.009349262
191	shp191	mixed	300	17.70632553	4390	33	1	-0.005437854	0.094884376	-0.00466322	0.030047911	-0.001840831	0.011442161	-0.001605355	0.005391362	-0.001398017	0.002574133	-0.001112037	-1.05E-16	0.017841715	0.00270928	0.013322139	0.005045414	0.006317138	0.002997986	0.00414158	0.001978414	0.002545661	0.001312457	0.001550997	-2.14E-17	-0.069982186	-0.021678678	0.006037519	-0.002761743	0.005485427	0.001837873	0.001968841	0.000520428	0.001765078	0.000798823	0.001207201	-0.388274831	-0.014450686	-0.036934443	-0.000784966	-0.023958341	-0.001224595	-0.006942746
192	shp192	mixed	410	24.78775406	8185	22	1	-0.000314261	0.098433636	-0.000712046	0.029592146	-0.000289257	0.01077566	-0.000268383	0.005284647	-0.000250922	0.002548002	-0.000227997	-5.34E-17	0.009975143	0.000444767	0.005226327	0.001193051	0.002128246	0.001070596	0.002242952	0.000956557	0.001236043	0.000612671	0.000892493	2.32E-17	-0.049074728	-0.004627764	0.013033114	-0.003296319	-0.000466359	-0.000418045	0.000999081	8.21E-05	0.000859919	0.000255126	0.000613926	-0.346253803	0.001181127	-0.049349939	0.001106449	-0.027659286	-0.000430052	-0.008236533
193	shp193	mixed	350	17.67889214	4760	29	1	0.000823295	0.092780701	0.000610523	0.026865401	0.000309037	0.010674323	0.000478076	0.005020423	0.000359245	0.002550968	0.000299189	2.28E-16	0.004553259	-0.003454431	0.00361317	-0.004114571	0.001861608	-0.002794459	0.001300579	-0.001889063	0.000860418	-0.001107186	0.000533095	2.46E-16	-0.021511744	0.017221851	0.003514765	0.000341311	-0.000400968	-0.000824162	0.00048862	-0.000994431	0.000565888	-0.000731838	0.000366436	-0.403364154	-0.003302601	-0.049467722	7.87E-05	-0.017720617	0.000922627	-0.007857991
[truncated: 5 more columns]
