# Supplementary material for: Otolith shape variability and associated body growth differences in giant grenadier, Albatrossia pectoralis
Source: PLoS One. 2017 Jun 28;12(6):e0180020. doi: 10.1371/journal.pone.0180020 (PMC5489205; doi:10.1371/journal.pone.0180020)
Supplement: S2 File — (CSV) [file pone.0180020.s002.csv]

	Outline.Name	Shape	PC1	PC2	PC3	PC4	PC5
1	shp1	comb	0.029556953	0.010695562	-0.014841153	-0.007859709	-0.000847772
2	shp2	comb	-0.015659649	-0.10656821	-0.013850373	0.004531792	0.008705357
3	shp3	comb	-0.033493662	0.019845702	-0.016610381	-0.009570434	-0.000185181
4	shp4	comb	-0.040212368	0.009995397	-0.009112212	-0.006037529	-0.013932917
5	shp5	comb	0.039722254	-0.01827014	-0.001018033	0.001261996	-0.003930544
6	shp6	comb	0.039701954	-0.004518486	-0.009181229	0.004742253	-0.008761287
7	shp7	comb	-0.024544286	0.006326969	-0.014521331	0.001300915	0.002061314
8	shp8	comb	0.061084589	0.021814662	-0.008164543	7.18E-06	0.027090121
9	shp9	comb	0.02090283	0.020191753	-0.028976239	-0.014323695	0.012452975
10	shp10	comb	0.059566579	0.006545312	-0.009836506	0.001521202	-0.01135656
11	shp11	comb	0.065421239	0.019574902	-0.015037219	0.005624407	-0.009873537
12	shp12	comb	0.05576074	-0.002489785	-0.004742502	-0.008005329	-0.003476898
13	shp13	comb	0.020196543	0.006539125	-0.025471653	0.006868467	0.00291283
14	shp14	comb	-0.042484354	0.0002448	-0.015023134	0.001639855	0.001087257
15	shp15	comb	0.009853786	-0.012409679	-0.009163167	0.001420303	0.007087625
16	shp16	comb	0.000577031	-0.016000449	0.006884107	-0.008728102	0.000284149
17	shp17	comb	0.014656726	0.036426315	-0.0167258	0.016672635	0.006721008
18	shp18	comb	0.037189575	0.025722282	-0.019647099	0.005127199	-0.001605242
19	shp19	comb	-0.034283621	0.013470642	-0.016001315	0.001897809	0.005152421
20	shp20	comb	0.015832146	0.032329016	-0.020410489	0.002212669	0.020949441
21	shp21	comb	0.002861471	0.018924957	-0.024505713	0.005260166	-0.000374938
22	shp22	comb	0.019819864	0.012482451	6.75E-05	-0.005578301	0.00659902
23	shp23	comb	0.012970589	-0.010078137	-0.003239944	0.005550193	-0.003502479
24	shp24	comb	-0.02602139	0.026856856	-0.028320556	0.004781009	0.007314065
25	shp25	comb	-0.021575323	0.0187847	-0.017445179	-0.006313264	0.01209904
26	shp26	comb	0.021998222	0.008352044	0.004038268	-0.01125366	0.011000214
27	shp27	comb	0.064051993	-0.112102054	-0.015635113	0.005315646	-0.0010657
28	shp28	hatchet	-0.016210931	0.01448105	-0.02254848	0.000250197	-0.01455174
29	shp29	hatchet	0.042514747	0.008829978	-0.001528501	0.008920444	-0.005264001
30	shp30	hatchet	-0.009367731	0.006418062	0.021942902	-0.014122757	0.000881967
31	shp31	hatchet	-0.027775664	0.010954493	0.018826159	-0.000277015	0.002104365
32	shp32	hatchet	-0.067923264	0.00803337	0.019056391	-0.001658936	0.008990025
33	shp33	hatchet	0.010615331	0.010833982	0.002042447	-0.005464164	-0.006933324
34	shp34	hatchet	0.044937801	0.04650564	0.009962344	0.009414553	0.009723523
35	shp35	hatchet	-0.0650077	-0.01513583	0.009920036	0.001102715	0.016247044
36	shp36	hatchet	0.005309265	0.009408427	0.018679154	0.013429389	-0.000950832
37	shp37	hatchet	-0.069898155	-0.062423622	-0.012530193	0.015072553	-0.00260667
38	shp38	hatchet	-0.064119501	0.004501846	0.002957033	0.000856496	-0.003011249
39	shp39	hatchet	-0.005474447	0.006640859	-0.002048044	0.020777194	0.007975128
40	shp40	hatchet	-0.004107933	0.0137052	-0.012035732	0.003478629	-0.018569684
41	shp41	hatchet	0.024112406	-0.015061425	0.016319415	-0.006803692	-0.008434145
42	shp42	hatchet	-0.028735501	-0.014783312	-0.012561477	0.004316321	-0.013492744
43	shp43	hatchet	-0.051374706	-0.108955511	-0.009652055	0.004203314	0.015316434
44	shp44	hatchet	0.03524649	0.043279429	-0.007618533	0.015554606	0.016774327
45	shp45	hatchet	0.005319543	0.015844398	0.003358832	0.003248695	-0.008576762
46	shp46	hatchet	-0.048651038	-0.006603172	0.007043295	0.008169122	0.001111484
47	shp47	hatchet	-0.067498606	0.002945459	-7.47E-05	0.004900297	-0.00014487
48	shp48	hatchet	0.044127048	0.004125927	0.02072165	-0.003602516	-0.004414738
49	shp49	hatchet	-0.014655014	-0.012708688	0.026971524	-0.001083303	0.003453825
50	shp50	hatchet	-0.031894249	-0.024348313	0.06883921	-0.004444547	0.001661299
51	shp51	hatchet	0.03809581	-0.008692112	-0.000925877	0.005002976	-0.002433038
52	shp52	hatchet	0.008863668	-0.002206654	0.026384726	0.011460764	-0.005670577
53	shp53	hatchet	-0.04345797	0.05915649	-0.008769788	0.016681178	0.012359984
54	shp54	hatchet	-0.031916117	0.011393348	0.006063674	-0.012181113	-0.000580941
55	shp55	hatchet	-0.021998082	0.034089247	0.000574359	0.000770249	0.013149302
56	shp56	hatchet	-0.060792906	0.010461476	0.028518385	-0.002606554	0.003761995
57	shp57	hatchet	0.043922195	0.00699289	0.024664472	-0.000473225	-0.009039179
58	shp58	hatchet	-0.004174755	-0.009300929	0.015326068	-0.000947611	-0.007606687
59	shp59	hatchet	-0.043961654	0.029898006	0.016780321	0.01824347	0.006058233
60	shp60	hatchet	-0.042941674	-0.058873192	-0.014929271	0.069678032	-0.001716412
61	shp61	hatchet	-0.003888981	0.043658455	0.001951255	0.006131073	-0.009165393
62	shp62	hatchet	-0.026775721	-0.032345951	0.013088975	0.007291803	0.009417173
63	shp63	hatchet	0.080889893	-0.00729204	0.03613868	0.005417617	-0.004775845
64	shp64	hatchet	-0.036924748	0.03184452	0.009375198	0.002909151	-0.002187065
65	shp65	hatchet	-0.033433388	-0.003131423	0.029621601	-0.0143829	0.005053593
66	shp66	hatchet	0.007590476	0.000419371	0.004447118	0.003113638	0.004722363
67	shp67	hatchet	-0.042283572	-0.09515281	-0.008995444	0.003878528	-0.00705188
68	shp68	hatchet	-0.055967143	0.012837802	-0.031285792	0.006057424	-0.01072096
69	shp69	hatchet	0.0427768	0.055664847	0.001128385	0.020439329	0.009489738
70	shp70	hatchet	-0.061510636	0.002412745	0.035170627	-0.000320604	0.008173706
71	shp71	hatchet	-0.003154069	0.035096541	0.003563649	-0.009130357	0.001938666
72	shp72	hatchet	-0.074049559	0.005950407	0.02657321	-0.000684048	0.006570136
73	shp73	hatchet	-0.054337578	-0.010264903	0.006018269	0.004726607	-0.006150544
74	shp74	hatchet	-0.037804327	0.002215354	-0.011933738	-0.000460593	0.013125601
75	shp75	hatchet	-0.021249278	0.027624526	0.008974698	0.003648422	0.002416203
76	shp76	hatchet	-0.036555102	0.019988649	0.010679184	0.007979099	-0.00839087
77	shp77	hatchet	0.068337766	0.000846515	0.02543393	-0.013636149	0.013079743
78	shp78	hatchet	0.004823806	-0.007041922	0.028522492	-0.000587802	0.001335428
79	shp79	hatchet	-0.03360547	0.012750188	-0.00267665	-0.004144285	-0.008408478
80	shp80	hatchet	-0.022975139	0.02904235	0.011944648	0.009855894	-0.015223223
81	shp81	hatchet	-0.041009436	0.005738081	0.008975342	-0.010913641	-0.004895143
82	shp82	hatchet	0.016327101	0.006698457	0.021063547	-0.011100875	-0.005205747
83	shp83	hatchet	0.004424982	0.007953399	-0.014816015	0.00095496	-0.010941937
84	shp84	hatchet	-0.028509183	0.004195469	0.022898606	-0.005251135	-0.002384967
85	shp85	hatchet	-0.023788669	0.004889111	0.03051233	-0.000891886	-0.012681069
86	shp86	hatchet	-0.042612181	0.005442233	0.006665058	-0.007118772	-0.005522641
87	shp87	hatchet	0.003471448	-0.005681025	0.012399804	0.004497505	-0.000363667
88	shp88	hatchet	-0.002140563	0.010957684	0.011482069	0.001393132	-0.00430903
89	shp89	hatchet	-0.018382797	-0.016943001	0.030198966	0.026750233	0.013365178
90	shp90	hatchet	-0.049279418	-0.082060863	0.000306005	-0.006153844	0.007344286
91	shp91	hatchet	0.008703334	0.022148484	-0.005817497	0.015355056	0.016352621
92	shp92	hatchet	0.071690344	-0.001750475	0.025162734	-0.005687617	-0.003876243
93	shp93	hatchet	-0.030277363	0.046767779	-0.022205441	-0.004731114	-0.016173655
94	shp94	hatchet	0.035506193	0.015621452	0.008563112	0.012626593	0.002075161
95	shp95	hatchet	0.035278374	0.011718723	0.00389389	0.001140475	0.004594617
96	shp96	hatchet	0.024377274	0.001066169	0.006698526	0.009340263	-0.005201051
97	shp97	hatchet	0.007219564	-0.006488143	-0.00333604	-0.003595195	-0.005636624
98	shp98	hatchet	0.055692396	-0.017569866	-0.029455627	-0.000811204	0.008371775
99	shp99	hatchet	0.030386421	0.010871918	0.04222699	-0.00697031	0.003729997
100	shp100	hatchet	-0.028392775	0.001477881	0.026404581	-0.000746061	-0.004139164
101	shp101	hatchet	0.025268132	0.021708374	0.029420303	0.017469274	0.004351919
102	shp102	hatchet	0.098154719	-0.022271202	0.031729891	-0.003381057	-0.003046731
103	shp103	hatchet	0.019751233	0.020600033	0.015576243	-0.002181747	-0.013323935
104	shp104	hatchet	0.013579936	-0.022114343	0.011295565	0.00018071	-0.008078733
105	shp105	hatchet	-0.073673049	0.035520102	0.016381804	0.003126778	-0.005993967
106	shp106	hatchet	-0.001775998	-0.011457106	0.021860315	8.23E-05	-0.009205331
107	shp107	hatchet	-0.057579884	-0.010248892	0.022218443	-0.002521397	0.014402689
108	shp108	hatchet	-0.023048471	0.005696661	0.048775863	0.009970019	0.000655893
109	shp109	hatchet	0.106801793	-0.024799492	0.010872584	-0.001055581	0.002819394
110	shp110	hatchet	-0.043979754	-0.007590622	0.025388337	-0.010061304	-0.001572662
111	shp111	hatchet	0.012642426	0.013860781	0.041740321	0.00181447	0.005002882
112	shp112	hatchet	0.030799181	-0.010993962	0.02167852	0.006457663	0.004309058
113	shp113	hatchet	0.037196692	-0.034778308	0.025041246	0.001706	0.00873965
114	shp114	hatchet	-0.023724983	0.035562771	0.002505251	0.002315174	-0.004037929
115	shp115	mixed	0.023681457	-0.023022528	0.009467081	-0.017868013	-0.003595084
116	shp116	mixed	0.014820729	0.017158687	0.007389311	0.001317916	-0.009110014
117	shp117	mixed	0.061026352	0.027107514	-0.016573908	0.016991444	0.010605005
118	shp118	mixed	0.028674103	-0.008052156	-0.004600559	-0.003076936	0.002843963
119	shp119	mixed	0.003630936	0.005939711	-0.024819803	-0.020706248	0.0117709
120	shp120	mixed	0.071435767	0.021799915	0.002376736	-0.007019108	0.013323529
121	shp121	mixed	-0.003534363	0.001327039	-0.021669069	-0.006969341	0.005202739
122	shp122	mixed	-0.002363116	0.027375346	-0.029413469	-0.00814345	-0.003380491
123	shp123	mixed	0.001032333	0.006026117	0.003449402	-0.000387104	-0.00427705
124	shp124	mixed	0.001913257	-0.005505984	0.006235297	0.003571122	-0.000950022
125	shp125	mixed	0.009521229	-0.014650554	0.016202585	-0.003646483	-0.000661904
126	shp126	mixed	-0.000840027	0.012319538	-0.020963501	-0.010719989	0.001954027
127	shp127	mixed	0.019039986	-0.003778394	-0.026466147	-0.007658171	-0.000271588
128	shp128	mixed	-0.026003333	0.001703758	-0.013303536	-0.002665856	-0.00458741
129	shp129	mixed	0.029065902	-0.01554771	0.027241113	-0.012006509	-0.002017251
130	shp130	mixed	-0.036178584	-0.008725924	-0.01689857	-0.005872768	-0.008165663
131	shp131	mixed	0.030378444	-0.005213701	-0.002722011	0.004395161	-0.003101256
132	shp132	mixed	0.020297921	-0.101083967	-0.027859103	0.002565993	0.017242343
133	shp133	mixed	-0.050933878	-0.008884339	-0.011676484	0.002183613	-0.004658258
134	shp134	mixed	-0.029116781	0.019497507	-0.011060534	-0.002746958	0.000841917
135	shp135	mixed	0.013983935	-0.001434638	0.01608736	-0.006603211	0.00295825
136	shp136	mixed	0.016953571	-0.006441705	-0.008282816	0.001118147	0.000124365
137	shp137	mixed	-0.027770469	-0.07421616	-0.027393164	0.009607845	-0.005132579
138	shp138	mixed	0.044808236	0.022412553	-0.012428658	0.002446643	0.002962114
139	shp139	mixed	0.029356922	0.040761539	-0.013196845	0.010638625	0.012926434
140	shp140	mixed	0.027713236	-0.02136034	-0.00296863	-0.000577061	0.006717497
141	shp141	mixed	0.005341122	0.015370147	-0.022127942	0.006473038	0.00428728
142	shp142	mixed	-0.0016399	-0.00967194	0.004542776	0.004560044	0.006410968
143	shp143	mixed	0.012083215	0.036917942	-0.010730836	-0.015670191	-0.002232121
144	shp144	mixed	-0.022274189	0.002226606	-0.001771421	0.003942125	-0.006360402
145	shp145	mixed	-0.003632821	0.004726669	-0.018906778	0.00606415	0.009957046
146	shp146	mixed	-0.015915353	-0.013499493	-0.025625097	0.002736352	-0.014730731
147	shp147	mixed	-0.059928091	0.018311405	-0.007369886	-0.004778285	-0.000704769
148	shp148	mixed	0.059168784	-0.024882549	-0.003365012	0.002683728	-0.00988412
149	shp149	mixed	-0.02101495	-0.008073113	0.002643286	-0.007339538	-0.003676787
150	shp150	mixed	-0.02169246	-0.021688446	-0.008070259	-0.00013867	-0.001784781
151	shp151	mixed	-0.033654967	0.010449516	0.004737273	-0.007467592	-0.000674424
152	shp152	mixed	-0.028763263	0.022017023	-0.025423509	-0.004644041	-0.007055351
153	shp153	mixed	-0.023710042	-0.024476931	-0.008635192	-0.001887973	-0.00394661
154	shp154	mixed	0.037220729	-0.014444098	0.001440698	0.006740297	-0.002003962
155	shp155	mixed	0.019954286	-0.022559419	-0.004668729	-0.009993219	0.002810662
156	shp156	mixed	-0.046479738	-0.017543327	-0.011579345	-0.007413494	0.005281076
157	shp157	mixed	-0.007359643	0.045139117	-0.033516892	-0.021068452	0.001195172
158	shp158	mixed	-0.013284475	-0.00299338	0.018226818	-0.007487507	-0.002502367
159	shp159	mixed	-0.047428942	0.023410418	-0.006139066	-0.005450208	-0.013667886
160	shp160	mixed	-0.039453502	0.009239127	-0.004572969	-0.01416107	-0.001598556
161	shp161	mixed	-0.017675359	-0.017424669	-0.002562247	0.004225535	-0.002353338
162	shp162	mixed	0.032777282	-0.003064828	-0.015439766	0.007580692	-0.004860126
163	shp163	mixed	-0.021047108	0.017273659	-0.028095189	-0.027167076	0.009255379
164	shp164	mixed	-0.031072111	-0.003236789	-0.017524441	-0.003087979	0.00525101
165	shp165	mixed	-0.001251773	-0.008288566	0.009812755	-0.012419861	0.001698046
166	shp166	mixed	-0.021178697	0.031795996	0.000210889	0.003386612	0.004055509
167	shp167	mixed	-0.007384941	-0.010481775	0.008076546	-0.015025291	0.00222139
168	shp168	mixed	-0.007921207	0.018544884	0.002266176	-0.011398335	0.007115935
169	shp169	mixed	-0.00434472	-0.112572841	-0.014237687	-0.038709581	0.0026061
170	shp170	mixed	-0.047490214	-0.00887212	-0.012839836	0.003351519	0.003521212
171	shp171	mixed	0.052979047	0.020134763	-0.032727142	0.000247634	-0.014733636
172	shp172	mixed	0.036945666	-0.007623204	0.022155087	-0.006204858	-0.006000789
173	shp173	mixed	0.02845243	-0.005894875	-0.001198251	0.003628319	-0.003037695
174	shp174	mixed	-0.01074929	0.035908733	-0.030789798	-0.012521318	0.015118865
175	shp175	mixed	0.001246827	0.005886205	0.014371842	-0.011424147	-0.006073526
176	shp176	mixed	0.044241764	0.017677875	-0.022593001	0.001197615	0.005525852
177	shp177	mixed	0.010063404	-0.011782005	-0.01328615	0.008751574	-0.008048279
178	shp178	mixed	0.034254492	-0.004981864	-0.005531189	-0.006051601	0.005509951
179	shp179	mixed	0.037715112	0.004773016	-0.004440528	-0.014111499	-0.00930482
180	shp180	mixed	-0.029626157	0.025298194	-0.018870237	-0.007321589	0.0005106
181	shp181	mixed	-0.030185087	-0.01531419	-0.011440245	0.001207052	-0.002712719
182	shp182	mixed	0.040102735	-0.104956956	-0.024062666	0.009144996	-0.005325206
183	shp183	mixed	0.054507079	0.00501366	-0.011776606	0.013192434	-0.014669024
184	shp184	mixed	0.009192027	-0.006308559	-0.006357699	0.009686144	0.001480908
185	shp185	mixed	0.014184535	0.007971881	0.019684515	-0.003861104	0.010591591
186	shp186	mixed	0.053213617	-0.035917691	0.014180903	-0.003401259	0.003111704
187	shp187	mixed	0.013148349	0.002472734	-0.028966161	-0.001769559	-0.004572089
188	shp188	mixed	0.033830718	0.00901533	0.014013671	-0.004491798	0.000946397
189	shp189	mixed	0.020857161	-0.020333129	0.004387307	0.001845142	-0.021169523
190	shp190	mixed	0.016290055	0.018459121	-0.017106521	0.002715176	-0.014724656
191	shp191	mixed	0.025644289	0.034364318	0.002185795	0.010866492	-0.010682162
192	shp192	mixed	-0.019991985	0.019992443	-0.021684082	0.004528321	-0.000964067
193	shp193	mixed	0.028564309	-0.021979954	-0.022340756	-0.020498318	0.001079242
