# Supplementary material for: Otolith shape variability and associated body growth differences in giant grenadier, Albatrossia pectoralis
Source: PLoS One. 2017 Jun 28;12(6):e0180020. doi: 10.1371/journal.pone.0180020 (PMC5489205; doi:10.1371/journal.pone.0180020)
Supplement: S3 File — (CSV) [file pone.0180020.s003.csv]

	Outline.Name	Shape	Predicted.Shape	Comb	Hatchet	Mixed
1	shp1	comb	comb	0.970913958	0.000680611	0.028405431
2	shp2	comb	comb	0.999846956	7.95E-06	0.000145098
3	shp3	comb	mixed	0.624752111	0.024739364	0.350508524
4	shp4	comb	mixed	0.146714126	0.159333522	0.693952351
5	shp5	comb	mixed	0.082967656	0.068804693	0.848227651
6	shp6	comb	comb	0.710754261	0.022911798	0.266333941
7	shp7	comb	comb	0.650261752	0.037220453	0.312517795
8	shp8	comb	comb	0.998758537	4.18E-05	0.001199631
9	shp9	comb	comb	0.997482419	7.10E-05	0.002446605
10	shp10	comb	mixed	0.338921317	0.067371452	0.593707231
11	shp11	comb	mixed	0.975073912	0.00397093	0.020955158
12	shp12	comb	mixed	0.753605628	0.008636901	0.237757471
13	shp13	comb	comb	0.976346266	0.001540081	0.022113654
14	shp14	comb	mixed	0.367552743	0.080739731	0.551707526
15	shp15	comb	comb	0.896316309	0.003703255	0.099980435
16	shp16	comb	mixed	0.690505573	0.068305864	0.241188563
17	shp17	comb	comb	0.998658965	8.04E-05	0.001260657
18	shp18	comb	mixed	0.138305831	0.036073734	0.825620435
19	shp19	comb	comb	0.827392806	0.016380143	0.156227051
20	shp20	comb	comb	0.934943123	0.000816024	0.064240853
21	shp21	comb	comb	0.971231936	0.000676156	0.028091908
22	shp22	comb	mixed	0.482797182	0.045999253	0.471203565
23	shp23	comb	mixed	0.557882285	0.070184245	0.37193347
24	shp24	comb	mixed	0.185113201	0.015504804	0.799381996
25	shp25	comb	comb	0.677640615	0.011595769	0.310763617
26	shp26	comb	mixed	0.617112101	0.095304562	0.287583338
27	shp27	comb	mixed	0.976041888	0.000299809	0.023658303
28	shp28	hatchet	comb	0.446052138	0.037145493	0.51680237
29	shp29	hatchet	mixed	0.073955359	0.416659515	0.509385126
30	shp30	hatchet	hatchet	0.003535668	0.9765788	0.019885531
31	shp31	hatchet	hatchet	0.003878684	0.896123225	0.09999809
32	shp32	hatchet	hatchet	0.000392685	0.986440903	0.013166412
33	shp33	hatchet	hatchet	0.042218776	0.838554355	0.119226869
34	shp34	hatchet	mixed	0.003131053	0.886757293	0.110111654
35	shp35	hatchet	hatchet	0.004492596	0.979831811	0.015675592
36	shp36	hatchet	hatchet	0.000236021	0.996907756	0.002856223
37	shp37	hatchet	mixed	0.001359689	0.846337751	0.15230256
38	shp38	hatchet	hatchet	0.009457808	0.885828531	0.104713661
39	shp39	hatchet	hatchet	0.008914001	0.898692228	0.092393772
40	shp40	hatchet	hatchet	0.01610512	0.752201603	0.231693277
41	shp41	hatchet	mixed	0.065420781	0.084552983	0.850026237
42	shp42	hatchet	hatchet	0.000449143	0.831785261	0.167765596
43	shp43	hatchet	mixed	0.001710466	0.964573953	0.033715582
44	shp44	hatchet	hatchet	0.00179054	0.986354007	0.011855452
45	shp45	hatchet	comb	0.665075248	0.063697874	0.271226878
46	shp46	hatchet	hatchet	0.01419336	0.975580114	0.010226526
47	shp47	hatchet	hatchet	0.050181783	0.923804304	0.026013914
48	shp48	hatchet	hatchet	0.013902643	0.698947555	0.287149802
49	shp49	hatchet	hatchet	0.00745042	0.984913503	0.007636077
50	shp50	hatchet	hatchet	0.000535335	0.996149314	0.003315351
51	shp51	hatchet	comb	0.464803782	0.110670244	0.424525974
52	shp52	hatchet	hatchet	0.020950717	0.875220208	0.103829075
53	shp53	hatchet	hatchet	0.008155588	0.891499878	0.100344533
54	shp54	hatchet	mixed	0.018882793	0.585196427	0.39592078
55	shp55	hatchet	hatchet	0.001975202	0.967515232	0.030509566
56	shp56	hatchet	hatchet	0.000882887	0.997059107	0.002058005
57	shp57	hatchet	hatchet	0.013886491	0.822635688	0.16347782
58	shp58	hatchet	hatchet	0.010751293	0.757383436	0.23186527
59	shp59	hatchet	hatchet	0.001116052	0.981050902	0.017833047
60	shp60	hatchet	comb	0.00189107	0.983011306	0.015097625
61	shp61	hatchet	hatchet	3.70E-05	0.999352031	0.000610984
62	shp62	hatchet	hatchet	0.003563189	0.98428287	0.01215394
63	shp63	hatchet	hatchet	0.000312815	0.994799381	0.004887804
64	shp64	hatchet	hatchet	0.000272421	0.996461695	0.003265884
65	shp65	hatchet	hatchet	0.001113363	0.978222001	0.020664637
66	shp66	hatchet	mixed	0.246973706	0.216358885	0.536667409
67	shp67	hatchet	mixed	0.005746257	0.888018145	0.106235599
68	shp68	hatchet	mixed	0.003118496	0.109107649	0.887773855
69	shp69	hatchet	hatchet	0.001646486	0.987723562	0.010629952
70	shp70	hatchet	hatchet	8.29E-05	0.998971432	0.000945684
71	shp71	hatchet	hatchet	0.016733789	0.876327352	0.106938859
72	shp72	hatchet	hatchet	0.000128842	0.993310327	0.00656083
73	shp73	hatchet	hatchet	0.007161318	0.96373696	0.029101722
74	shp74	hatchet	comb	0.521580626	0.048800696	0.429618679
75	shp75	hatchet	hatchet	0.006836102	0.95946636	0.033697538
76	shp76	hatchet	hatchet	0.00089891	0.994271258	0.004829832
77	shp77	hatchet	hatchet	0.0001606	0.996420473	0.003418927
78	shp78	hatchet	hatchet	0.012265679	0.944948672	0.042785649
79	shp79	hatchet	mixed	0.042295292	0.252378999	0.705325709
80	shp80	hatchet	mixed	0.036873028	0.743755384	0.219371588
81	shp81	hatchet	hatchet	0.049804101	0.829147966	0.121047932
82	shp82	hatchet	mixed	0.096297733	0.080387127	0.82331514
83	shp83	hatchet	mixed	0.065299568	0.139049302	0.79565113
84	shp84	hatchet	mixed	0.015355365	0.587957962	0.396686672
85	shp85	hatchet	hatchet	0.001763155	0.991952806	0.00628404
86	shp86	hatchet	hatchet	0.006715245	0.932115177	0.061169577
87	shp87	hatchet	hatchet	0.019987236	0.754246974	0.22576579
88	shp88	hatchet	hatchet	0.006005827	0.972354067	0.021640106
89	shp89	hatchet	hatchet	0.0014467	0.995161254	0.003392047
90	shp90	hatchet	comb	0.122495286	0.84615463	0.031350084
91	shp91	hatchet	hatchet	0.005127379	0.947074763	0.047797858
92	shp92	hatchet	hatchet	0.022780886	0.812512353	0.164706761
93	shp93	hatchet	mixed	0.025724891	0.69171702	0.282558089
94	shp94	hatchet	hatchet	0.002016938	0.979517441	0.018465621
95	shp95	hatchet	mixed	0.084962202	0.271650083	0.643387715
96	shp96	hatchet	hatchet	0.028088891	0.874097216	0.097813893
97	shp97	hatchet	mixed	0.039101764	0.042429219	0.918469017
98	shp98	hatchet	comb	0.476997237	0.000800855	0.522201908
99	shp99	hatchet	hatchet	0.004193561	0.820120514	0.175685925
100	shp100	hatchet	hatchet	0.00327348	0.972918022	0.023808498
101	shp101	hatchet	hatchet	0.001687943	0.996993307	0.00131875
102	shp102	hatchet	hatchet	0.001017504	0.991069312	0.007913184
103	shp103	hatchet	hatchet	4.40E-05	0.997535304	0.00242067
104	shp104	hatchet	mixed	0.070203677	0.433276148	0.496520175
105	shp105	hatchet	hatchet	0.000198856	0.999609308	0.000191835
106	shp106	hatchet	hatchet	0.00115675	0.901888661	0.096954589
107	shp107	hatchet	hatchet	0.000719089	0.962493187	0.036787724
108	shp108	hatchet	hatchet	2.96E-05	0.999117123	0.000853323
109	shp109	hatchet	mixed	0.07516118	0.494033994	0.430804826
110	shp110	hatchet	hatchet	0.003459161	0.896274171	0.100266669
111	shp111	hatchet	hatchet	0.000880791	0.9972303	0.001888909
112	shp112	hatchet	hatchet	0.00404394	0.989265965	0.006690095
113	shp113	hatchet	mixed	0.008205353	0.384500179	0.607294468
114	shp114	hatchet	hatchet	0.006819781	0.939456319	0.0537239
115	shp115	mixed	mixed	0.000146915	0.009385817	0.990467268
116	shp116	mixed	mixed	0.043829737	0.215988976	0.740181287
117	shp117	mixed	hatchet	0.217721859	0.304082789	0.478195352
118	shp118	mixed	comb	0.343134078	0.095890327	0.560975595
119	shp119	mixed	comb	0.420639992	0.005802119	0.573557889
120	shp120	mixed	comb	0.307827639	0.150071986	0.542100375
121	shp121	mixed	comb	0.987230532	0.000443187	0.01232628
122	shp122	mixed	comb	0.27553548	0.014930407	0.709534114
123	shp123	mixed	mixed	0.116100235	0.118383683	0.765516081
124	shp124	mixed	hatchet	0.041298115	0.632481136	0.326220749
125	shp125	mixed	mixed	0.011897759	0.375843773	0.612258468
126	shp126	mixed	mixed	0.37063631	0.010981729	0.618381961
127	shp127	mixed	comb	0.305543475	0.00122765	0.693228876
128	shp128	mixed	mixed	0.202770444	0.020932558	0.776296998
129	shp129	mixed	mixed	0.006209668	0.160382194	0.833408138
130	shp130	mixed	mixed	0.007251244	0.088051539	0.904697216
131	shp131	mixed	comb	0.421103993	0.123682241	0.455213765
132	shp132	mixed	hatchet	0.014677752	0.064846547	0.920475701
133	shp133	mixed	hatchet	0.065866193	0.402241419	0.531892388
134	shp134	mixed	hatchet	0.257296085	0.305991435	0.43671248
135	shp135	mixed	hatchet	0.012716733	0.403214373	0.584068894
136	shp136	mixed	mixed	0.069783352	0.075054198	0.85516245
137	shp137	mixed	mixed	0.001897317	0.076001275	0.922101407
138	shp138	mixed	comb	0.278879629	0.003860455	0.717259916
139	shp139	mixed	comb	0.956054324	0.003169316	0.040776361
140	shp140	mixed	mixed	0.169485999	0.014330344	0.816183657
141	shp141	mixed	comb	0.88315595	0.003548303	0.113295747
142	shp142	mixed	comb	0.415515811	0.04431497	0.540169219
143	shp143	mixed	mixed	0.17598795	0.050892482	0.773119568
144	shp144	mixed	hatchet	0.17720424	0.511608768	0.311186992
145	shp145	mixed	mixed	0.05316404	0.044253469	0.902582491
146	shp146	mixed	mixed	0.152987156	0.015378601	0.831634244
147	shp147	mixed	mixed	0.184135558	0.185648114	0.630216328
148	shp148	mixed	comb	0.942948743	0.003878708	0.053172549
149	shp149	mixed	mixed	0.045622738	0.141697194	0.812680068
150	shp150	mixed	mixed	0.217766626	0.074168084	0.70806529
151	shp151	mixed	mixed	0.045025351	0.247950071	0.707024578
152	shp152	mixed	comb	0.649402708	0.010030969	0.340566323
153	shp153	mixed	mixed	0.014195713	0.035147971	0.950656316
154	shp154	mixed	comb	0.386937387	0.072276793	0.540785819
155	shp155	mixed	mixed	0.009646805	0.018579825	0.97177337
156	shp156	mixed	comb	0.398517977	0.004077043	0.59740498
157	shp157	mixed	comb	0.577707597	0.001903726	0.420388677
158	shp158	mixed	hatchet	0.0268905	0.281785462	0.691324037
159	shp159	mixed	hatchet	0.015977729	0.740003131	0.24401914
160	shp160	mixed	mixed	0.011764054	0.017460888	0.970775059
161	shp161	mixed	mixed	0.150574489	0.103375598	0.746049913
162	shp162	mixed	mixed	0.121474728	0.038247198	0.840278074
163	shp163	mixed	mixed	0.167397779	0.003219505	0.829382715
164	shp164	mixed	comb	0.738347624	0.050495039	0.211157337
165	shp165	mixed	mixed	0.158436513	0.067706139	0.773857348
166	shp166	mixed	mixed	0.202567741	0.051830383	0.745601876
167	shp167	mixed	mixed	0.007189754	0.027583981	0.965226265
168	shp168	mixed	hatchet	0.009881209	0.428442775	0.561676016
169	shp169	mixed	hatchet	0.011281928	0.002809057	0.985909015
170	shp170	mixed	mixed	0.010221505	0.079011219	0.910767277
171	shp171	mixed	comb	0.213055424	0.004377875	0.782566701
172	shp172	mixed	hatchet	0.00932766	0.656604682	0.334067658
173	shp173	mixed	mixed	0.140495337	0.158796658	0.700708005
174	shp174	mixed	mixed	0.114798693	0.000380593	0.884820714
175	shp175	mixed	mixed	0.009187281	0.151817999	0.83899472
176	shp176	mixed	comb	0.332461441	0.001881935	0.665656624
177	shp177	mixed	mixed	0.166213623	0.141095854	0.692690523
178	shp178	mixed	mixed	0.174451745	0.013854888	0.811693367
179	shp179	mixed	mixed	0.031332037	0.028660959	0.940007004
180	shp180	mixed	comb	0.224687733	0.003213286	0.772098981
181	shp181	mixed	mixed	0.009561853	0.21088172	0.779556428
182	shp182	mixed	hatchet	0.242679321	0.15733938	0.599981298
183	shp183	mixed	comb	0.509508408	0.139608758	0.350882834
184	shp184	mixed	comb	0.655131167	0.016545429	0.328323404
185	shp185	mixed	mixed	0.034041929	0.185322337	0.780635734
186	shp186	mixed	comb	0.475148418	0.177490616	0.347360965
187	shp187	mixed	mixed	0.108902831	0.007653284	0.883443885
188	shp188	mixed	hatchet	0.017755562	0.573615161	0.408629277
189	shp189	mixed	mixed	0.051692439	0.195335739	0.752971822
190	shp190	mixed	hatchet	0.006249751	0.366652383	0.627097866
191	shp191	mixed	hatchet	0.072094025	0.454997656	0.472908319
192	shp192	mixed	mixed	0.020439952	0.198733462	0.780826585
193	shp193	mixed	mixed	0.178280694	0.000949149	0.820770157
