# Supplementary material for: Otolith shape variability and associated body growth differences in giant grenadier, Albatrossia pectoralis
Source: PLoS One. 2017 Jun 28;12(6):e0180020. doi: 10.1371/journal.pone.0180020 (PMC5489205; doi:10.1371/journal.pone.0180020)
Supplement: S4 File — (CSV) [file pone.0180020.s004.csv]

	File.Name	Outline.Name	Shape	Predicted.Shape	Comb	Hatchet	Mixed	LD1	LD2
1	sp10a.jpg	shp1	comb	comb	0.970913958192175	0.000680610832797763	0.0284054309750272	-1.83296549983163	-1.63155296681044
2	SP172A.jpg	shp2	comb	comb	0.999846955730149	7.94585558992224e-06	0.000145098414261186	-2.32038243393411	-4.3445264330773
3	SP175A.jpg	shp3	comb	comb	0.624752111268511	0.0247393643758066	0.350508524355682	-0.921680538871656	-0.356628919340868
4	SP179A.jpg	shp4	comb	mixed	0.146714126452153	0.159333522246217	0.69395235130163	-0.097841809750075	0.502524391326002
5	SP190A.jpg	shp5	comb	mixed	0.0829676560716193	0.0688046930237255	0.848227650904655	-0.409413385354722	1.03714811305523
6	SP196A.jpg	shp6	comb	comb	0.710754260712423	0.0229117982548239	0.266333941032753	-0.902662144602718	-0.58359950993426
7	SP198A.jpg	shp7	comb	comb	0.650261752168723	0.0372204526438425	0.312517795187434	-0.728556692991536	-0.511953387201832
8	SP201A.jpg	shp8	comb	comb	0.998758536540647	4.18326551851397e-05	0.00119963080416761	-2.17697783825218	-3.24532814001174
9	SP204A.jpg	shp9	comb	comb	0.997482419446176	7.09750581541208e-05	0.0024466054956696	-2.14164723973058	-2.86917572598542
10	SP205A.jpg	shp10	comb	mixed	0.338921317148986	0.0673714522420616	0.593707230608953	-0.546149535988079	0.125916462172374
11	SP211A.jpg	shp11	comb	comb	0.975073911650747	0.00397093041641339	0.0209551579328396	-1.02215077256087	-2.09769917113578
12	SP220A.jpg	shp12	comb	comb	0.753605628446153	0.00863690067438989	0.237757470879457	-1.28775285386252	-0.535827448270915
13	SP238A.jpg	shp13	comb	comb	0.976346265678259	0.00154008066068533	0.0221136536610557	-1.42977472846417	-1.91925751691007
14	SP241A.jpg	shp14	comb	mixed	0.36755274311592	0.0807397310207733	0.551707525863306	-0.464656125263937	0.0117729004120065
15	SP254A.jpg	shp15	comb	comb	0.896316309437001	0.00370325548849201	0.0999804350745074	-1.44246186443622	-1.04563940524457
16	sp25a.jpg	shp16	comb	comb	0.690505572803686	0.0683058643877501	0.241188562808564	-0.418661714511247	-0.799795018029992
17	sp26a.jpg	shp17	comb	comb	0.998658964987464	8.03783336139119e-05	0.0012606566789223	-1.91849702027343	-3.31323522768314
18	SP272A.jpg	shp18	comb	mixed	0.138305831090149	0.0360737340934726	0.825620434816378	-0.750682996010682	0.869336300943421
19	SP303A.jpg	shp19	comb	comb	0.82739280648772	0.0163801425048435	0.156227051007437	-0.92777689539187	-0.947933510134089
20	SP306A.jpg	shp20	comb	comb	0.934943123497529	0.000816023658301804	0.0642408528441695	-1.96292370958361	-1.11842732027581
21	SP311A.jpg	shp21	comb	comb	0.971231935601266	0.000676155943199888	0.0280919084555344	-1.83287181584323	-1.63781512273175
22	SP318A.jpg	shp22	comb	comb	0.482797182249818	0.0459992525335672	0.471203565216614	-0.700255635039886	-0.136247164883951
23	SP319A.jpg	shp23	comb	comb	0.55788228472757	0.0701842452811244	0.371933469991306	-0.486123789550782	-0.422680346940219
24	SP333A.jpg	shp24	comb	mixed	0.185113200654399	0.0155048036579327	0.799381995687668	-1.13876643849789	0.835496693620498
25	SP336A.jpg	shp25	comb	comb	0.677640614825191	0.0115957685997384	0.310763616575071	-1.21804992610228	-0.357584748448364
26	SP68A.jpg	shp26	comb	comb	0.617112100500777	0.0953045616596966	0.287583337839527	-0.308235473327952	-0.683244497532692
27	sp7a.jpg	shp27	comb	comb	0.976041887816826	0.00029980916322764	0.0236583030199462	-2.12704778040821	-1.62600192606234
28	sp13a.jpg	shp28	hatchet	mixed	0.446052137797188	0.0371454926938188	0.516802369508993	-0.800586842528792	-0.00587916141801752
29	sp16a.jpg	shp29	hatchet	mixed	0.0739553585617793	0.416659515112697	0.509385126325523	0.488804470149903	0.491739255633869
30	SP170A.jpg	shp30	hatchet	hatchet	0.0035356682593093	0.976578800478946	0.0198855312617448	2.15829865119963	-0.232342851969338
31	SP174A.jpg	shp31	hatchet	hatchet	0.00387868427618863	0.896123225353709	0.0999980903701021	1.68996948741636	0.769648193667523
32	SP178A.jpg	shp32	hatchet	hatchet	0.000392685259850086	0.98644090307676	0.0131664116633899	2.61329910410442	0.573489389652699
33	SP183A.jpg	shp33	hatchet	hatchet	0.0422187758545702	0.838554355174827	0.119226868970602	1.24306254099665	-0.271435376116852
34	SP184A.jpg	shp34	hatchet	hatchet	0.00313105255564801	0.886757293325171	0.110111654119181	1.69419038037324	0.937314862554979
35	SP186A.jpg	shp35	hatchet	hatchet	0.00449259637989518	0.979831811420299	0.015675592199806	2.18375842862973	-0.501910272016898
36	SP189A.jpg	shp36	hatchet	hatchet	0.000236021207130266	0.996907756032531	0.00285622276033873	3.09298669018096	-0.15825951537677
37	SP192A.jpg	shp37	hatchet	hatchet	0.00135968920250755	0.846337751205753	0.15230255959174	1.72143695302489	1.55871918649495
38	SP194A.jpg	shp38	hatchet	hatchet	0.00945780802094127	0.88582853077603	0.104713661203028	1.53368205709529	0.366390541879304
39	SP195A.jpg	shp39	hatchet	hatchet	0.00891400052624311	0.898692227950012	0.0923937715237446	1.58134583927558	0.312924955812735
40	SP197A.jpg	shp40	hatchet	hatchet	0.0161051202874507	0.752201602928748	0.231693276783801	1.17681826087065	0.640296044593878
41	SP202A.jpg	shp41	hatchet	mixed	0.0654207807083139	0.0845529825467004	0.850026236744986	-0.287133941755376	1.12286514808429
42	SP206A.jpg	shp42	hatchet	hatchet	0.000449143359129394	0.831785260905821	0.16776559573505	1.86262846406202	2.16324933057593
43	SP208A.jpg	shp43	hatchet	hatchet	0.00171046550017213	0.964573952665783	0.0337155818340451	2.13017821818759	0.461526780220163
44	sp20a.jpg	shp44	hatchet	hatchet	0.00179054032555956	0.98635400738923	0.0118554522852106	2.40285290266361	-0.233290277522617
45	SP210A.jpg	shp45	hatchet	comb	0.665075247563898	0.0636978743700257	0.271226878066076	-0.472187761180303	-0.695694768113899
46	SP213A.jpg	shp46	hatchet	hatchet	0.0141933595269757	0.975580114054594	0.0102265264184305	2.11240884849346	-1.33546199791696
47	SP218A.jpg	shp47	hatchet	hatchet	0.0501817825779238	0.92380430373417	0.0260139136879065	1.65033231109737	-1.34506740626314
48	sp21a.jpg	shp48	hatchet	hatchet	0.0139026429216396	0.698947554583626	0.287149802494734	1.11378777131633	0.86057478344343
49	SP224A.jpg	shp49	hatchet	hatchet	0.00745041993268326	0.984913503198311	0.00763607686900612	2.29289091024429	-1.20972613379967
50	SP231A.jpg	shp50	hatchet	hatchet	0.000535334991663561	0.996149314198168	0.00331535081016877	2.92585539657408	-0.461954511407085
51	SP233A.jpg	shp51	hatchet	comb	0.464803781676303	0.110670244196093	0.424525974127604	-0.302577793552866	-0.318570580239359
52	SP240A.jpg	shp52	hatchet	hatchet	0.0209507167364316	0.875220207982119	0.103829075281449	1.40634683935786	-0.0249165881551985
53	SP242A.jpg	shp53	hatchet	hatchet	0.00815558820547617	0.891499878453418	0.100344533341106	1.57056035310647	0.41034665914497
54	SP243A.jpg	shp54	hatchet	hatchet	0.018882793359249	0.585196426529123	0.395920780111628	0.908905191988717	0.944076392473039
55	SP244A.jpg	shp55	hatchet	hatchet	0.00197520201323999	0.967515231906854	0.0305095660799065	2.13477774765252	0.326942487358659
56	SP245A.jpg	shp56	hatchet	hatchet	0.000882887407840441	0.997059107159873	0.00205800543228632	2.97133638822625	-1.01124425517051
57	SP247A.jpg	shp57	hatchet	hatchet	0.0138864913669959	0.822635688434653	0.163477820198352	1.32748790331293	0.475627934061552
58	SP251A.jpg	shp58	hatchet	hatchet	0.0107512934427836	0.757383436114138	0.231865270443079	1.24275047043429	0.836722579644812
59	SP257A.jpg	shp59	hatchet	hatchet	0.00111605177466637	0.981050901650829	0.0178330465745044	2.36894074767082	0.259344373187081
60	SP266A.jpg	shp60	hatchet	hatchet	0.00189106968264836	0.98301130564474	0.015097624672612	2.33030860208191	-0.104636576826683
61	SP276A.jpg	shp61	hatchet	hatchet	3.69849722666981e-05	0.999352031400723	0.000610983627009788	3.78341747334813	-0.242400756010152
62	SP277A.jpg	shp62	hatchet	hatchet	0.00356318935343399	0.984282870169894	0.0121539404766716	2.28780001149506	-0.552510776701617
63	SP278A.jpg	shp63	hatchet	hatchet	0.00031281518457223	0.994799380770964	0.00488780404446406	2.90892729430677	0.0486777173710076
64	sp27a.jpg	shp64	hatchet	hatchet	0.000272420781908237	0.996461695114365	0.00326588410372726	3.03564811522681	-0.142305533085371
65	SP283A.jpg	shp65	hatchet	hatchet	0.0011133625993616	0.978222000761047	0.0206646366395916	2.32996924605668	0.355305850495255
66	SP284A.jpg	shp66	hatchet	mixed	0.246973706323701	0.216358884848938	0.53666740882736	0.0142511371468251	0.0373828502807504
67	SP287A.jpg	shp67	hatchet	hatchet	0.00574625652871345	0.888018144882255	0.106235598589031	1.60899052005295	0.618163150333612
68	sp28a.jpg	shp68	hatchet	mixed	0.00311849596811185	0.109107649397966	0.887773854633922	0.284060292246012	2.59541780652632
69	SP291A.jpg	shp69	hatchet	hatchet	0.00164648629619182	0.987723561629863	0.0106299520739452	2.44480726303362	-0.262466552526614
70	SP296A.jpg	shp70	hatchet	hatchet	8.28836059716096e-05	0.998971431915662	0.000945684478366622	3.54383418363296	-0.356052170144274
71	sp2a.jpg	shp71	hatchet	hatchet	0.0167337892113721	0.876327351660665	0.106938859127962	1.43442079468057	0.103342720902106
72	SP305A.jpg	shp72	hatchet	hatchet	0.000128842405222398	0.993310327476853	0.00656083011792464	2.97098316602538	0.669774181588224
73	SP308A.jpg	shp73	hatchet	hatchet	0.00716131802739408	0.963736960097226	0.0291017218753801	1.94371446522556	-0.330601583963041
74	SP309A.jpg	shp74	hatchet	comb	0.52158062562053	0.0488006956262069	0.429618678753263	-0.663875525354362	-0.24208952595994
75	SP310A.jpg	shp75	hatchet	hatchet	0.00683610234027429	0.959466360023366	0.0336975376363599	1.91118911997346	-0.213398011002549
76	SP314A.jpg	shp76	hatchet	hatchet	0.000898909530514929	0.994271258487046	0.00482983198243883	2.74652344816774	-0.473458290168346
77	SP316A.jpg	shp77	hatchet	hatchet	0.000160600206042303	0.996420472940987	0.00341892685297116	3.10651266884032	0.144622583706014
78	SP321A.jpg	shp78	hatchet	hatchet	0.0122656792582642	0.944948671813513	0.0427856489282223	1.75151346167391	-0.343187659419066
79	SP323A.jpg	shp79	hatchet	mixed	0.0422952921838643	0.252378998733937	0.705325709082199	0.283768889540411	1.0490453881623
80	SP325A.jpg	shp80	hatchet	hatchet	0.0368730278679432	0.7437553843534	0.219371587778657	1.05657878234827	0.203227678314075
81	SP326A.jpg	shp81	hatchet	hatchet	0.0498041014175846	0.829147966179107	0.121047932403308	1.2085813878918	-0.340557550956463
82	SP330A.jpg	shp82	hatchet	mixed	0.0962977327471953	0.0803871274410469	0.823315139811758	-0.360389746059844	0.9216744524169
83	SP339A.jpg	shp83	hatchet	mixed	0.0652995677945672	0.139049302330271	0.795651129875161	-0.0630702823633224	1.00549003997506
84	SP340A.jpg	shp84	hatchet	hatchet	0.0153553653166207	0.587957962361886	0.396686672321493	0.942737520666695	1.04540072061828
85	SP341A.jpg	shp85	hatchet	hatchet	0.00176315477026777	0.991952805592078	0.00628403963765392	2.57194058210756	-0.633014604934669
86	sp34a.jpg	shp86	hatchet	hatchet	0.0067152454396179	0.932115177246574	0.061169577313808	1.74762333207857	0.181408273531254
87	sp36a.jpg	shp87	hatchet	hatchet	0.0199872360940787	0.754246974362627	0.225765789543294	1.15084268059675	0.518013683190114
88	SP39A.jpg	shp88	hatchet	hatchet	0.00600582716625549	0.972354067038634	0.0216401057951107	2.05165287130023	-0.435834654843234
89	SP43A.jpg	shp89	hatchet	hatchet	0.00144669963603421	0.995161253772991	0.0033920465909744	2.76386788334797	-0.931797927896006
90	SP45A.jpg	shp90	hatchet	hatchet	0.122495285767245	0.846154630276081	0.0313500839566734	1.42582906666609	-1.64725692387507
91	SP47A.jpg	shp91	hatchet	hatchet	0.00512737878306921	0.947074763452327	0.0477978577646036	1.86033331418463	0.152580747204357
92	SP49A.jpg	shp92	hatchet	hatchet	0.0227808857878032	0.812512352922767	0.16470676128943	1.24290142892521	0.241003572562153
93	SP50A.jpg	shp93	hatchet	hatchet	0.0257248914206845	0.691717019849402	0.282558088729914	1.01728979431227	0.551851854242631
94	SP53A.jpg	shp94	hatchet	hatchet	0.00201693762065135	0.979517440883136	0.0184656214962126	2.26661116972994	-0.00658932809560334
95	SP54A.jpg	shp95	hatchet	mixed	0.0849622017414028	0.271650083131668	0.643387715126929	0.228917984529586	0.638930144982572
96	SP57A.jpg	shp96	hatchet	hatchet	0.028088891032479	0.874097215621238	0.0978138933462827	1.37535564945436	-0.205858855546641
97	SP59A.jpg	shp97	hatchet	mixed	0.0391017638880663	0.0424292186967194	0.918469017415214	-0.513060616911079	1.52862926551583
98	sp5a.jpg	shp98	hatchet	mixed	0.476997237270983	0.000800854561930948	0.522201908167086	-2.40778673522047	0.553959865044509
99	SP62A.jpg	shp99	hatchet	hatchet	0.00419356122639831	0.820120514063266	0.175685924710336	1.49504508636207	1.10590495262739
100	SP66A.jpg	shp100	hatchet	hatchet	0.0032734799585331	0.972918022169118	0.0238084978723485	2.1221927688249	-0.0789434950585162
101	SP69A.jpg	shp101	hatchet	hatchet	0.00168794307149928	0.996993307212525	0.00131874971597568	2.98505020791783	-1.61207690826571
102	sp6a.jpg	shp102	hatchet	hatchet	0.00101750377367673	0.991069311985764	0.00791318424055905	2.59797224554977	-0.21730652798614
103	SP71A.jpg	shp103	hatchet	hatchet	4.40258844024884e-05	0.997535304457526	0.00242066965807107	3.39898506842197	0.554286288066575
104	SP72A.jpg	shp104	hatchet	mixed	0.0702036770636321	0.433276148138461	0.496520174797907	0.519823767714501	0.494770975590886
105	SP76A.jpg	shp105	hatchet	hatchet	0.000198856469719845	0.999609308307848	0.000191835222431981	3.82004186910799	-1.80404370202717
106	SP77A.jpg	shp106	hatchet	hatchet	0.00115674969131498	0.901888661401407	0.0969545889072781	1.89006770334096	1.33868603537591
107	SP78A.jpg	shp107	hatchet	hatchet	0.000719088641274335	0.962493187407985	0.0367877239507411	2.24238137550352	0.940110240876854
108	SP79A.jpg	shp108	hatchet	hatchet	2.95544253175647e-05	0.99911712278089	0.000853322793792041	3.73195581916645	0.0808335865866404
109	SP80A.jpg	shp109	hatchet	hatchet	0.0751611799435754	0.4940339940956	0.430804825960824	0.600409229405967	0.350582903833481
110	SP81A.jpg	shp110	hatchet	hatchet	0.00345916059822728	0.896274170838357	0.100266668563416	1.70726783313833	0.827142490927919
111	SP82A.jpg	shp111	hatchet	hatchet	0.000880790946575103	0.997230300486199	0.00188890856722557	2.99397480554273	-1.06499980039165
112	SP83A.jpg	shp112	hatchet	hatchet	0.00404393960325183	0.989265965040452	0.00669009535629602	2.4246326138535	-0.997186998158805
113	SP84A.jpg	shp113	hatchet	mixed	0.00820535291682262	0.38450017886739	0.607294468215788	0.754172098596818	1.68838520404646
114	sp8a.jpg	shp114	hatchet	hatchet	0.00681978136431017	0.939456318717376	0.0537238999183135	1.78206288544671	0.0895891809382657
115	sp11a.jpg	shp115	mixed	mixed	0.000146914682151266	0.00938581744107822	0.99046726787677	-0.285039523723425	4.52948003994541
116	sp12a.jpg	shp116	mixed	mixed	0.043829736848907	0.215988975820064	0.740181287331029	0.201016765166956	1.08632801375819
117	sp14a.jpg	shp117	mixed	mixed	0.217721859110345	0.304082788976581	0.478195351913074	0.205251473768653	-0.0269858002261782
118	SP171A.jpg	shp118	mixed	mixed	0.343134077726288	0.0958903274306783	0.560975594843034	-0.38676019586154	0.0296908257510244
119	SP173A.jpg	shp119	mixed	mixed	0.420639991676157	0.00580211919465996	0.573557889129183	-1.58968911641225	0.372921403667945
120	SP177A.jpg	shp120	mixed	mixed	0.307827638537195	0.150071986396888	0.542100375065917	-0.174819934131504	-0.00768233539274198
121	SP180A.jpg	shp121	mixed	comb	0.987230532461219	0.000443187214067876	0.0123262803247132	-1.79768246477927	-2.10862754764511
122	SP181A.jpg	shp122	mixed	mixed	0.27553547986137	0.0149304065733734	0.709534113565257	-1.18586039899796	0.571033237534576
123	SP182A.jpg	shp123	mixed	mixed	0.116100235472544	0.118383683103696	0.76551608142376	-0.210020300466095	0.724805989300682
124	SP187A.jpg	shp124	mixed	hatchet	0.0412981145331853	0.632481136084169	0.326220749382646	0.868785898144976	0.426753817631587
125	SP188A.jpg	shp125	mixed	mixed	0.0118977592865297	0.375843773145612	0.612258467567859	0.68442873160117	1.5159407139003
126	SP191A.jpg	shp126	mixed	mixed	0.370636309789733	0.0109817294410808	0.618381960769187	-1.32429884125774	0.385366679139336
127	sp19a.jpg	shp127	mixed	mixed	0.305543474867345	0.00122764951616008	0.693228875616495	-2.23391955641921	0.887236465929664
128	SP200A.jpg	shp128	mixed	mixed	0.202770443988621	0.0209325581178877	0.776296997893491	-1.02074877867429	0.726490504728655
129	SP207A.jpg	shp129	mixed	mixed	0.00620966757898413	0.160382194327218	0.833408138093798	0.352617139115686	2.16037854105245
130	SP209A.jpg	shp130	mixed	mixed	0.00725124417746001	0.0880515394651076	0.904697216357432	0.0579782029727382	2.2288925228793
131	SP216A.jpg	shp131	mixed	mixed	0.421103993344524	0.123682241242391	0.455213765413085	-0.259005535215331	-0.242730868181853
132	SP217A.jpg	shp132	mixed	mixed	0.0146777518492682	0.0648465468726188	0.920475701278113	-0.183987839247135	1.94291342074925
133	SP221A.jpg	shp133	mixed	mixed	0.065866193045429	0.402241418684995	0.531892388269576	0.481117973811182	0.581265285840827
134	SP225A.jpg	shp134	mixed	mixed	0.257296084984951	0.305991435204675	0.436712479810375	0.205192906592927	-0.167449536471993
135	SP228A.jpg	shp135	mixed	mixed	0.0127167333288038	0.403214372815846	0.58406889385535	0.71541113488325	1.44257996928473
136	sp22a.jpg	shp136	mixed	mixed	0.0697833522251069	0.0750541977779744	0.855162449996919	-0.348307995516724	1.11344816087743
137	SP232A.jpg	shp137	mixed	mixed	0.00189731748946872	0.0760012752827618	0.922101407227769	0.201824476864224	2.9171560305177
138	SP234A.jpg	shp138	mixed	mixed	0.27887962935573	0.0038604545153449	0.717259916128924	-1.75248232413712	0.778624591362605
139	SP235A.jpg	shp139	mixed	comb	0.956054323859287	0.00316931562311494	0.0407763605175987	-1.28507494573762	-1.62748291239796
140	SP236A.jpg	shp140	mixed	mixed	0.169485998967952	0.0143303444920956	0.816183656539953	-1.16306628895786	0.90383601247341
141	SP237A.jpg	shp141	mixed	comb	0.883155949949638	0.00354830299232781	0.113295747058034	-1.49026853120999	-0.951861469044164
142	SP239A.jpg	shp142	mixed	mixed	0.415515811136249	0.0443149698340449	0.540169219029706	-0.727614413356035	0.0300535771975484
143	sp23a.jpg	shp143	mixed	mixed	0.175987950057651	0.0508924817834386	0.773119568158911	-0.628426970486752	0.657265159568778
144	SP246A.jpg	shp144	mixed	hatchet	0.177204240165203	0.511608767546258	0.311186992288539	0.56484486382838	-0.281085982442275
145	SP248A.jpg	shp145	mixed	mixed	0.0531640404450145	0.044253468691925	0.902582490863061	-0.53915630018717	1.36126748929331
146	sp24a.jpg	shp146	mixed	mixed	0.152987155640235	0.0153786005131261	0.831634243846639	-1.12255640836651	0.954988468102565
147	SP252A.jpg	shp147	mixed	mixed	0.184135558030923	0.185648114216509	0.630216327752568	-0.0449719136771006	0.306757868762198
148	SP260A.jpg	shp148	mixed	comb	0.942948742710842	0.00387870790845561	0.0531725493807022	-1.26771460634926	-1.48166612118047
149	SP265A.jpg	shp149	mixed	mixed	0.0456227380091286	0.141697193802224	0.812680068188648	-0.00457230009272519	1.19097005494037
150	SP280A.jpg	shp150	mixed	mixed	0.217766625501316	0.0741680841818302	0.708065290316854	-0.482561852663917	0.439646943940165
151	SP285A.jpg	shp151	mixed	mixed	0.0450253514807316	0.247950070813431	0.707024577705837	0.265997445032863	1.02279652081425
152	SP286A.jpg	shp152	mixed	comb	0.64940270782942	0.0100309693323838	0.340566322838196	-1.29531543481249	-0.2560734443123
153	SP288A.jpg	shp153	mixed	mixed	0.0141957131096833	0.0351479711946127	0.950656315695704	-0.441549791017366	2.07336562671571
154	SP290A.jpg	shp154	mixed	mixed	0.386937387241614	0.072276793498037	0.540785819260349	-0.51352791304483	-0.00917476011241704
155	SP293A.jpg	shp155	mixed	mixed	0.00964680490626675	0.0185798247405261	0.971773370353207	-0.651590318849333	2.37309647171161
156	SP294A.jpg	shp156	mixed	mixed	0.398517977209324	0.00407704306289402	0.597404979727782	-1.73836407483465	0.479215787189739
157	SP295A.jpg	shp157	mixed	comb	0.577707596713921	0.0019037263753904	0.420388676910689	-2.02191263333328	0.1895198033889
158	SP297A.jpg	shp158	mixed	mixed	0.0268905003245168	0.281785462352286	0.691324037323197	0.405658299491313	1.24016483354062
159	SP298A.jpg	shp159	mixed	hatchet	0.0159777290709558	0.740003130932047	0.244019139996998	1.15785152172566	0.679846234290631
160	SP300A.jpg	shp160	mixed	mixed	0.0117640535583871	0.0174608875033698	0.970775058938243	-0.70819555757392	2.2851944182616
161	SP307A.jpg	shp161	mixed	mixed	0.150574489046506	0.1033755981162	0.746049912837294	-0.300379389521859	0.602266988467504
162	sp30a.jpg	shp162	mixed	mixed	0.121474727846835	0.038247198472179	0.840278073680986	-0.710616208229918	0.934925712912589
163	SP312A.jpg	shp163	mixed	mixed	0.16739777948727	0.00321950524675341	0.829382715265976	-1.78559213538377	1.14814843798334
164	SP315A.jpg	shp164	mixed	comb	0.738347624157981	0.0504950393353623	0.211157336506657	-0.520240189452737	-0.871448544326586
165	SP317A.jpg	shp165	mixed	mixed	0.158436513306545	0.0677061390804136	0.773857347613041	-0.493632232907747	0.6655032062889
166	SP322A.jpg	shp166	mixed	mixed	0.202567740654149	0.0518303831892008	0.74560187615665	-0.633481744452366	0.562705525759927
167	SP328A.jpg	shp167	mixed	mixed	0.00718975404911137	0.027583980922476	0.965226265028412	-0.439648526077547	2.45173651931754
168	SP332A.jpg	shp168	mixed	mixed	0.00988120897289417	0.428442775041091	0.561676015986015	0.790244193246324	1.53127137793546
169	SP334A.jpg	shp169	mixed	mixed	0.0112819278665229	0.00280905714266924	0.985909014990808	-1.4647035683981	2.59449098267767
170	SP337A.jpg	shp170	mixed	mixed	0.0102215047769474	0.0790112186817395	0.910767276541313	-0.0425126176739701	2.08235035819532
171	sp35a.jpg	shp171	mixed	mixed	0.213055424062657	0.0043778753799139	0.782566700557429	-1.68063357298389	0.946450640555745
172	sp37a.jpg	shp172	mixed	hatchet	0.00932766029806061	0.656604682077341	0.334067657624598	1.11113526395685	1.1615569841602
173	sp38a.jpg	shp173	mixed	mixed	0.140495336680851	0.158796658114587	0.700708005204562	-0.094970510233441	0.530355820152355
174	SP40A.jpg	shp174	mixed	mixed	0.114798692642088	0.000380593008333761	0.884820714349578	-2.63035231068657	1.69949312852544
175	SP41A.jpg	shp175	mixed	mixed	0.00918728105419976	0.151817998512799	0.838994720433001	0.266758531430167	1.98207948909201
176	SP42A.jpg	shp176	mixed	mixed	0.332461441223319	0.00188193486703909	0.665656623909642	-2.05915731906064	0.754862427687064
177	SP44A.jpg	shp177	mixed	mixed	0.166213622993818	0.141095854176742	0.69269052282944	-0.167409755256964	0.459088335690951
178	SP46A.jpg	shp178	mixed	mixed	0.174451744636291	0.0138548882256034	0.811693367138105	-1.18017703091913	0.891378783767389
179	SP48A.jpg	shp179	mixed	mixed	0.0313320374278913	0.0286609589245754	0.940007003647533	-0.647353751891622	1.71136291685308
180	SP51A.jpg	shp180	mixed	mixed	0.224687733364378	0.00321328555610478	0.772098981079517	-1.81395354794624	0.959139423444015
181	SP52A.jpg	shp181	mixed	mixed	0.00956185257240931	0.210881719924356	0.779556427503235	0.416042808219977	1.86538001535529
182	SP55A.jpg	shp182	mixed	mixed	0.242679321402778	0.157339380409416	0.599981298187806	-0.144202757217173	0.165966194451399
183	SP56A.jpg	shp183	mixed	comb	0.509508408275412	0.139608757846078	0.35088283387851	-0.171134128274213	-0.520775511291882
184	SP58A.jpg	shp184	mixed	comb	0.655131166733211	0.0165454291136288	0.32832340415316	-1.07931368423086	-0.360206698042489
185	SP60A.jpg	shp185	mixed	mixed	0.0340419291442012	0.185322336643818	0.780635734211981	0.163193568689108	1.26697501863993
186	SP61A.jpg	shp186	mixed	comb	0.475148418415747	0.177490616095325	0.347360965488929	-0.0578548905033242	-0.529855944720863
187	SP63A.jpg	shp187	mixed	mixed	0.108902831089234	0.00765328373048317	0.883443885180283	-1.37489403628289	1.26593256285695
188	SP64A.jpg	shp188	mixed	hatchet	0.0177555618806995	0.573615161418356	0.408629276700944	0.902059628035276	0.997360822521508
189	SP65A.jpg	shp189	mixed	mixed	0.051692438629681	0.195335739064548	0.752971822305771	0.128992756033107	1.03220802086153
190	SP67A.jpg	shp190	mixed	mixed	0.0062497513157185	0.366652382909468	0.627097865774814	0.768745224764462	1.84890215039684
191	SP70A.jpg	shp191	mixed	mixed	0.0720940247126634	0.454997655976532	0.472908319310804	0.548598365757418	0.443157234081514
192	SP74A.jpg	shp192	mixed	mixed	0.0204399523189679	0.198733462208109	0.780826585472923	0.27202340486083	1.50513186766876
193	SP75A.jpg	shp193	mixed	mixed	0.17828069411672	0.000949148724213608	0.820770157159067	-2.30017678125968	1.29726661073884
